# Supplementary material for: miRNA–mRNA integrated analysis reveals candidate genes associated with salt stress response in Halophytic Sonneratia apetala
Source: RNA Biol. 2025 Apr 28;22(1):1–13. doi: 10.1080/15476286.2025.2496097 (PMC12045576; doi:10.1080/15476286.2025.2496097)
Supplement: Supplementary_Data (1).xlsx [file KRNB_A_2496097_SM0184.xlsx]

## Sheet: Legends for Supplementary Data
Supplementary Data S1. Expression levels of differentially expressed genes in six libraries of S. apetala
Supplementary Data S2. Differentially expressed genes for S. apetala in control and salinity treated plants (P < 0.001, Q < 0.01)
Supplementary Data S3. Annotated GO terms for differentially expressed genes
Supplementary Data S4. KEGG annotations of differentially expressed genes
Supplementary Data S5. List of pathways for differentially expressed genes
Supplementary Data S6. The known miRNAs as identified in S. apetala
Supplementary Data S7. Detailed information of novel miRNAs identified in S. apetala
Supplementary Data S8. Differentially expressed miRNAs in S. apetala after salt treatment (Q < 0.05)
Supplementary Data S9. Target prediction for S. apetala differentailly expressed miRNAs with the help of psRobot and TargetFinder softwares
Supplementary Data S10. KEGG annotation of target genes for differentially expressed miRNAs
Supplementary Data S11. Co-expressed miRNA-target interactions of S. apetala under the conditions of salt-stress

## Sheet: Supplementary Data S1.
Gene ID	RCK_a FPKM	RCK_b FPKM	RCK_c FPKM	RT_a FPKM	RT_b FPKM	RT_c FPKM
isoform_10000	1.19	0.83	1.4	3.98	3.45	3.6
isoform_100005	0	0	0	0.66	0.56	0.29
isoform_100038	0	0	0.19	4.95	4.7	5.7
isoform_100156	0.09	0	0	4.66	4.19	4.89
isoform_100199	3.43	1.35	3.12	0	0	0
isoform_10029	2.4	2.38	1.81	0.51	0.91	0.46
isoform_1003	1.56	1.45	1.47	7.72	6.74	7.1
isoform_100425	2.17	1.74	1.77	0.29	0.51	0.8
isoform_100445	2.08	1.62	3.14	5.36	7.46	6.46
isoform_100505	7.11	7.74	8.89	18.92	10.81	19.14
isoform_100558	1.32	3	1.89	0.25	0.06	0.09
isoform_100619	0.54	0.6	0.56	2.48	2.17	2.58
isoform_100637	0	0.17	0.52	3.06	3.66	5
isoform_100648	1.13	12.29	2.62	0	0	0
isoform_100823	1.68	1.65	1.94	4.86	2.92	4.24
isoform_100938	0	0	0	1.1	1.61	1.62
isoform_10095	5.75	5.89	4.95	10.29	11.49	11.9
isoform_100953	0.41	0.26	0.33	2.19	1.72	2.24
isoform_100972	0	0	0	0.99	0.49	0.95
isoform_101023	4.18	5.1	5	1.72	1.06	1.6
isoform_101138	1.9	1.78	1.99	3.53	3.99	3.97
isoform_10117	14.75	15.14	12.95	5.95	6.56	7.91
isoform_10121	0	0.12	0.09	0.7	0.43	0.64
isoform_101230	0	0	0	0.59	0.74	0.44
isoform_101243	16.24	17.11	16.87	6.58	5.61	6.34
isoform_101264	14.39	12.21	12.48	4.26	3.77	2.8
isoform_1013	0.15	0	0.07	3.02	2.51	2.45
isoform_101348	3.77	2.87	3.59	0.97	1.15	1.39
isoform_101350	0.52	0.41	0.55	0.97	1.05	0.96
isoform_101366	8.25	18.89	16.26	1.15	2.17	3.68
isoform_101429	5.75	4.87	5.82	11.92	16.36	11.38
isoform_101441	0.5	0.74	0.53	1.97	2.22	2.13
isoform_101464	0.15	0.24	0.26	1.35	1.3	1.1
isoform_101500	0.51	0.59	0.28	1.6	2.27	1.77
isoform_101510	0	0	0	3.09	3.85	3.52
isoform_10156	2.52	2.19	2.58	5.94	5.65	4.76
isoform_101610	1.88	2.58	1.55	0.13	0.17	0.3
isoform_101648	0	0	0	5.86	7.56	4.2
isoform_101661	15	14.38	13.38	3.82	4.8	3.67
isoform_101712	0	0.22	0.09	2.7	2.14	2.92
isoform_101794	7.25	7.11	7.31	1.64	2.55	3
isoform_134608	21.02	20.59	17.02	7.97	8.31	10.19
isoform_101803	1.46	1.7	1.7	4.39	5.42	4.66
isoform_101814	0	0	0	2.03	2.76	0.69
isoform_10186	1.05	1.12	0.61	2.02	2.13	1.85
isoform_102047	0	0	0	7.36	7	9.86
isoform_102100	34.09	35.12	23.8	9.77	14.7	12.87
isoform_102132	2.59	2.77	3.2	1.35	1.53	1.21
isoform_102177	7.4	7.08	6.89	15.12	15.72	16.04
isoform_10226	7.09	8.23	5.89	3.44	2.43	3.6
isoform_102313	0	0	0	1.04	0.92	1.1
isoform_10236	10.35	9.28	8.49	4.16	2.52	2.53
isoform_102427	0	0	0	0.87	0.88	0.28
isoform_102452	8.73	10.61	6.01	1.24	0.61	0.97
isoform_102512	2.18	2.85	2.32	8.55	7.98	6.75
isoform_102553	2.31	1.2	1.96	0	0	0
isoform_102601	0	0	0	2.96	4.39	2.39
isoform_10267	4.84	6.32	3.75	28.54	20.64	29.21
isoform_102703	0	0	0	1.9	1.41	2.05
isoform_102766	10.76	7.95	8.57	2.75	5.58	3.76
isoform_10284	11.2	10.03	9.9	3.93	4	3.72
isoform_102863	4.78	5.16	5.47	2.45	3.02	1.91
isoform_102961	9.27	8.88	8.12	18.72	18.82	17.31
isoform_103016	0.55	0.62	0.87	3.59	4.25	2.16
isoform_103032	0.26	0.19	0.25	1.94	2.11	1.01
isoform_103037	2.82	3.28	3.06	6.36	7.59	6.87
isoform_103084	5.46	4.31	5.4	2.48	0.84	0.87
isoform_103170	0.08	0.42	0	7.22	7.15	7.47
isoform_103180	0.11	0	0	1.78	1.75	2.38
isoform_103194	0	0	0	5.87	6.52	5.97
isoform_103200	0	0	0	4.37	1.8	3.36
isoform_103217	0.39	0.64	0.53	1.79	1.15	1.4
isoform_10330	0	0	0	0.22	0.45	0.18
isoform_10334	11.39	9.47	10.05	22.93	23.44	16.91
isoform_103375	0.1	0	0	32.64	31.53	28.66
isoform_103480	1.33	1.56	2.51	0	0.09	0
isoform_103507	0	0	0	1.32	1.26	0.52
isoform_103535	0.15	1.06	0.56	4.5	3.41	3.17
isoform_103550	5.68	5.36	5.36	0.6	0.82	0.43
isoform_103608	0	0	0	10.49	8.22	7.84
isoform_103611	1.46	1.46	1.58	5.56	5.77	6.3
isoform_103658	9.93	5.27	7.18	25.04	28.31	27.64
isoform_103703	8.87	6.99	8.65	0.35	0.01	0.53
isoform_103723	2.2	2.6	3.35	0.06	0	0.06
isoform_103807	0.05	0.09	0.09	4.24	4.91	5.23
isoform_10398	24.31	20.06	19.52	9.53	6.56	12.78
isoform_1040	0	0	0	0.69	0.67	0.61
isoform_157672	17.6	31.94	17.88	1.71	6.19	2.57
isoform_104037	3.35	1.22	2.01	7.74	7.34	7.11
isoform_104078	6.97	8.04	7.17	2.29	1.76	1.57
isoform_104131	0	0.22	0	8.35	9.32	9.78
isoform_104288	0.81	0.38	0.7	0	0	0
isoform_10431	2.98	1.78	2.75	6.15	6.81	6.04
isoform_10443	5.23	3.18	3.67	8.79	8.6	8.94
isoform_104436	1.14	0.84	0.71	2.16	2.59	2.35
isoform_104437	0	0	0	12.16	14.86	16.07
isoform_104451	1.42	1.4	1.1	0.41	0.48	0.63
isoform_10447	0.23	0.7	0.66	4.26	4.55	5.09
isoform_104484	2.65	1.79	2.74	0.7	0.54	0.76
isoform_104526	1.6	1.51	1.52	0.41	0.61	0.36
isoform_10458	21.98	24.31	26.75	11.18	11.96	9.92
isoform_104664	1.61	2.83	1.78	5.43	6.62	5.4
isoform_192710	1.13	1.07	1.62	0.27	0.35	0.15
isoform_10471	14.13	15.95	14.82	4.26	4.05	3.11
isoform_104750	4.08	4.88	3.88	0.85	1.5	1.59
isoform_10482	4.01	4.45	4.46	2.18	1.95	1.58
isoform_104854	4.2	5.16	3.89	2.41	1.77	1.26
isoform_104874	1.89	0.99	1.19	0	0	0
isoform_104884	4.35	5.23	4.15	1.19	1.29	1.18
isoform_104896	0	0	0	2.8	3.33	3.07
isoform_104994	1.27	1.38	1.24	14.21	15.28	14.9
isoform_105010	8.38	7.15	7.97	3.32	2.8	2.42
isoform_10502	10.91	12.4	11.96	0	0	0
isoform_105061	7.78	7.75	9.19	3.99	4.1	3.01
isoform_105105	0.09	0.29	0.46	1.68	1.93	1.45
isoform_105114	1.5	0.95	1.04	0	0	0
isoform_105153	0.59	1.51	1.91	6.63	4.14	6.56
isoform_10521	22.79	21.39	21.54	10.24	10.04	11.13
isoform_105214	5.58	6.01	5.83	1.75	2.5	2.84
isoform_105237	1.76	1.79	1.47	0.18	0.08	0
isoform_105287	3.04	3.46	3.64	1.01	0.71	0.68
isoform_10534	0	0	0.13	6.36	5.85	7.75
isoform_105365	0.07	0.14	0.13	6.91	6.93	6.39
isoform_105537	8.06	9.44	7.94	4.18	2.96	3.2
isoform_105568	2.01	1.46	1.3	0.32	0.48	0.48
isoform_105591	0	0	0	0.69	1.22	1.03
isoform_66980	0	0	0	0.42	0.19	0.27
isoform_105660	0	0	0.02	0.62	0.43	0.49
isoform_10567	5.91	5.81	3.77	0.61	1.61	1.56
isoform_105761	0.08	0.18	0.06	0.68	0.74	0.71
isoform_105779	0	0	0	1.02	1.62	0.9
isoform_10580	0.66	0.65	0.66	0.12	0.03	0.12
isoform_105830	0.3	0.11	0.21	2.12	1.84	1.56
isoform_105870	0	0	0	6.34	4.75	3.51
isoform_106028	2.05	2.28	2.21	3.95	4.1	5.04
isoform_106067	0.57	0.39	0.42	0	0	0
isoform_106079	0.47	0.31	0.61	1.79	1.97	2.54
isoform_106097	0.14	0.2	0.12	1.76	1.83	2.55
isoform_106124	14.68	14.76	16.43	6.22	3.96	5.11
isoform_148986	3.72	4.2	3.06	17.21	19.45	21.02
isoform_10618	18.64	21.42	21.01	9.07	10.95	8.36
isoform_106196	3.52	3.81	4.04	2.15	1.56	1.41
isoform_106255	5.46	6.39	6.4	27.9	23.85	25.73
isoform_106299	0	0	0.05	15.56	14.52	14.34
isoform_106398	4.12	3.12	3.53	0.89	1.09	1.15
isoform_106404	0.87	0.57	0.78	0	0.06	0.05
isoform_106433	1.97	1.45	1.05	4.61	5.07	4.23
isoform_106603	0	0.16	0.08	0.93	0.84	0.91
isoform_106620	0	0	0	0.15	0.16	0.27
isoform_10672	0	0	0	0.63	0.6	0.84
isoform_106720	0	0	0	4.74	4.64	1.68
isoform_10675	3.1	2.18	3.53	238.25	230.09	232.75
isoform_106757	3.92	2.49	2.51	17.59	19.33	22.39
isoform_10678	1.92	2.36	1.36	12.64	14.03	14.62
isoform_10683	46.61	46.14	47.06	8.97	11.43	8.73
isoform_106875	0.23	0.15	0.12	2.54	2.81	3.79
isoform_106897	128.12	128.29	131.08	294.03	298.64	298.91
isoform_85456	4.52	4.77	5.93	1.82	2.7	2.89
isoform_107042	1.21	1.24	0.74	0	0	0
isoform_107066	0.86	0.73	1.15	0	0	0
isoform_107084	2.18	2.12	2.57	0.86	0.69	0.82
isoform_1071	0	0.1	0	11.35	9.06	10.29
isoform_10713	5.66	1.62	1.78	0.15	0	0
isoform_107173	9.83	8.09	9.24	3.57	3.05	2.28
isoform_190780	1.4	1.77	1.58	3.82	4.38	2.75
isoform_107205	0.16	0	0	7.7	8.15	6.82
isoform_107208	0	0	0	7.89	5.32	4.23
isoform_107301	6.28	6.53	4.41	1.15	2.06	1.87
isoform_107319	6.31	6.14	7.28	1.64	1.47	2.08
isoform_107348	6.62	6.73	7.34	1.15	1.56	1.67
isoform_107364	0	0	0	0.5	0.27	0.49
isoform_10739	6.87	5.32	7.3	0.52	1.4	1.11
isoform_107421	0.07	0.21	0.11	0.9	0.86	1.16
isoform_107443	1.09	0.81	0.89	3.67	2.77	3.09
isoform_107555	43.79	54.33	49.36	123.8	121.3	109.05
isoform_107588	12.29	9.48	11.55	105.56	101.99	101.69
isoform_107610	90.63	95.49	91.73	43.14	41.23	45.51
isoform_107680	0.27	0.37	0.35	1.59	1.78	1.8
isoform_107778	2.59	2.89	1.42	6.78	6.33	7.9
isoform_169488	3.48	2.07	0.6	0	0	0
isoform_10790	9.19	3.95	6.76	17.82	14.3	22.67
isoform_107950	0	0.02	0.05	0.15	0.3	0.32
isoform_1080	0	0	0	2.61	3.08	2.06
isoform_108018	14.53	16.36	14.68	33.05	30.24	29.33
isoform_108020	3.58	1.27	4.1	8.89	8.97	9.75
isoform_108123	1.82	1.7	1.3	4.03	4.19	3.13
isoform_108321	0.4	0.49	0.46	0	0	0
isoform_108424	5.73	5.57	4.59	1.65	1.99	1.72
isoform_108549	0	0	0	8.89	9.32	10.21
isoform_108564	2.77	1.93	5.84	0.36	0.22	0
isoform_10862	2.99	2.27	2.82	5.38	4.76	6.12
isoform_1087	37.27	35.8	35.13	13.2	15.82	17.26
isoform_108705	0	0	0	3.9	3.32	0.51
isoform_108717	0.56	0.75	1.15	3.72	3.32	2.87
isoform_10876	30.02	27.27	27.55	10.91	9.58	12.51
isoform_108813	0.78	0.86	0.62	0.12	0.16	0.04
isoform_108876	0.79	1.05	1.58	0	0	0
isoform_10893	0	0	0	1.91	1.92	1.58
isoform_108935	2.02	1.81	0.9	4.16	4.34	5.47
isoform_108978	8.99	8.82	9.61	0.17	0.15	0.26
isoform_282450	3.38	4.79	4.45	0.36	0.56	0.14
isoform_10908	7.59	7.01	10.71	1.77	3.21	1.07
isoform_10911	30.81	22.93	22.83	10.91	10.76	9.51
isoform_109166	0.43	0.38	0.49	1.12	1.11	1.49
isoform_10923	1.12	2	1.04	2.8	4.64	5.06
isoform_109234	0	0	0	2.1	0.83	0.65
isoform_109312	0	0.03	0.03	0.76	0.72	0.7
isoform_109375	6.54	4.11	6.64	2.46	2.42	3.02
isoform_109429	0	0	0	1.59	2.67	1.13
isoform_109487	1.19	0.83	0.86	61.59	61.3	58.81
isoform_10952	2.76	1.78	1.93	0.47	0.95	0.78
isoform_109647	0	0.08	0	11.22	9.59	10.43
isoform_109678	2.49	2.35	2.35	0.83	1.02	0.88
isoform_109742	0	0	0	21.27	16.68	13.94
isoform_109759	0.61	0.71	0.54	69.33	72.96	74.47
isoform_109762	14.74	16.55	16.55	3.41	7.36	6.33
isoform_109810	0.36	0.36	0.45	1.05	1.38	1.22
isoform_109859	0.31	0.54	0.41	1.62	1.31	0.84
isoform_109894	0.92	0.94	1.17	2.31	1.82	2.81
isoform_109914	0	0	0	1.2	1.55	1.16
isoform_11000	22.19	25.6	20.67	80.47	67.27	64.84
isoform_110040	27.27	21.36	21.73	2.81	0.8	0.93
isoform_110076	2.73	3.14	3.47	14.79	13.93	15.07
isoform_110150	4.45	4.21	4.54	1.52	1.95	1.68
isoform_110153	0.83	0.35	0.87	3	3.36	2.5
isoform_110274	2.91	2.46	3.34	6.49	4.97	6.92
isoform_110361	0.05	0.15	0.05	0.89	0.75	0.66
isoform_110403	94.46	88.75	87.99	17.9	15.21	15.92
isoform_110449	1.84	2.44	1.17	6.19	5.59	5.45
isoform_110504	2.54	1.49	3.64	8.9	9.66	6.97
isoform_110509	0.1	0.21	0.28	22.17	19.4	21.17
isoform_110564	8.4	10.31	10.44	2.21	2.25	3.24
isoform_1106	0.21	0.36	0.41	2.12	2.64	2.41
isoform_110603	7.4	5.84	6.06	1.23	1.23	1.05
isoform_110645	2.5	2.34	2.74	0.69	0.67	0.67
isoform_165466	12.2	10.54	11.9	3.33	4.12	4.17
isoform_110753	0	0	0	2.17	1.85	1.82
isoform_110767	1.98	3.21	3.02	5.5	7.6	7.25
isoform_110787	6.83	6.09	7.57	0.4	0.19	0.35
isoform_110825	9.19	7.59	6.67	27.11	23.98	29.29
isoform_110863	2.45	3.17	0.74	12.1	12.9	10.35
isoform_1109	9.8	8.54	9.88	25.45	21.49	25.41
isoform_110944	0	0	0	5.39	4.11	4.57
isoform_110963	21.52	19.18	18.61	0.5	0.28	0.27
isoform_110981	0	0	0	2.96	1.66	1.76
isoform_111010	0.87	0.83	1.16	0	0	0
isoform_11110	49.45	44.34	45.5	4.42	2.94	6.55
isoform_11111	4	4.31	4.85	13.07	14.86	14.44
isoform_111259	0	0	0	1.26	0.43	1.71
isoform_111278	0.79	1.1	1	0.47	0.42	0.3
isoform_111398	0	0	0	7.73	8.32	5.22
isoform_111486	4.8	5.73	4.93	0.55	0.43	0.4
isoform_111561	0.84	1.32	0.9	0	0.08	0.14
isoform_11157	0.79	0.55	1.07	7.17	7.57	5.1
isoform_111695	3.16	2.14	1.96	0.12	0.18	0.55
isoform_11177	15.83	15.9	14.91	6.17	7.52	5.61
isoform_111794	0.31	0.32	0.29	1.37	1.52	1.12
isoform_1118	48.27	42.52	42.86	123.32	131.75	117.2
isoform_111813	0.26	0.12	0	425.21	440.46	440.92
isoform_111851	4.32	5.26	4.77	1.65	1.97	1.74
isoform_11196	4.77	4.14	4.6	18.61	16.73	16.62
isoform_111985	1.15	0.82	0.71	5.54	6.26	6.11
isoform_112000	0.36	0.07	1.08	0	0	0
isoform_112006	0	0.42	0.09	6.8	9.12	9.49
isoform_185641	2.11	2.57	0.6	0	0	0
isoform_11204	2.34	2.47	3.02	6.17	5.98	5.72
isoform_112040	3.13	3.9	4.34	0.38	0.37	0.25
isoform_112150	0	0	0	0.36	0.43	0.38
isoform_11219	69.94	77.85	74.35	163.63	152.01	164.5
isoform_112315	0	0	0	2.9	2.46	2.2
isoform_112346	0	0	0	0.38	0.58	0.24
isoform_11236	2.78	2.74	2.4	0.11	0.8	0.26
isoform_112408	0	0.09	0.14	0.83	0.86	0.86
isoform_112422	70.95	80.26	80.72	17.4	3.7	5.52
isoform_112441	4.63	4.72	4.07	22.02	22.26	23.02
isoform_112469	5.78	5.11	5.56	2.06	2.72	2.39
isoform_112519	38.23	31.17	25.43	8.48	14.74	8.38
isoform_11255	0.21	0.65	0.35	15.38	16.73	17.02
isoform_11256	7.22	8.26	4.82	2.23	2.84	3.14
isoform_112576	0	0.12	0	6.45	6.24	6.06
isoform_11260	54.45	55.82	57.32	20.82	25.47	23.37
isoform_112608	0.46	0.55	0.46	0	0	0
isoform_112735	11.08	10.33	9.6	1.5	1.17	1.92
isoform_112780	15.02	15	17.32	7.31	3.49	7.72
isoform_112872	0.2	0	0	9.14	7.37	8.89
isoform_244080	0	0.15	0	4.52	7.76	3.97
isoform_112964	0	0.2	0	18.17	17.86	14.49
isoform_112996	6.71	6.38	6.23	0.64	0.47	1.11
isoform_113018	0	0	0.12	1.06	0.65	1.24
isoform_113044	0	0	0	1.25	0.53	1.02
isoform_11305	6.57	4.4	7.85	14.96	18.79	11.86
isoform_113060	0	0	0	5.07	3.46	10.03
isoform_113112	1.37	1.27	1.72	3.25	3.08	3.17
isoform_11325	0	0	0	0.77	0.16	0.3
isoform_113259	1.47	1.64	1.72	4.3	4.53	3.84
isoform_113294	8.36	6.84	7.37	0.71	1.31	1.31
isoform_139475	2.58	1.67	2.46	4.91	5.8	4.95
isoform_113313	20.03	21.24	19.28	50.68	53.74	50.17
isoform_11335	10.73	12.09	10.44	2.31	2.62	3.18
isoform_113370	0.69	0.49	0.85	0.13	0.15	0.06
isoform_113393	0	0	0	2.16	3.14	2.5
isoform_113465	5.54	6.1	6.45	1.81	2.3	2.68
isoform_113467	2.11	2.23	3.1	0.83	0.55	0.55
isoform_113518	2.05	2.46	2.23	0.34	0.23	0.61
isoform_113553	4.16	4.08	3.11	9.03	9.69	9.97
isoform_113593	5.93	6.54	7.12	19.5	19.99	19.19
isoform_113668	5.92	4.97	4.33	1.2	1.59	1.39
isoform_11368	14.66	17.87	18.75	7.82	7.37	3.76
isoform_113706	12.16	13.45	12.68	2.51	2.78	3.05
isoform_11372	15.51	11.73	6.31	28.83	22.99	24.5
isoform_11373	0.9	1.39	0.75	0	0	0
isoform_113790	1.21	0.93	1.25	0.22	0.35	0.26
isoform_113840	1.6	3.82	1.57	14.04	12.23	12.26
isoform_11390	58.38	59.55	57.91	2.58	4.56	3.2
isoform_113912	0	0	0	4.9	0.84	5.46
isoform_113962	3.24	3.32	4.45	0	0	0
isoform_11398	0.88	1.19	0.85	8.63	7.63	9.29
isoform_114032	2.48	1.47	2.17	0.55	0.55	0.56
isoform_114058	0	0.03	0	0.44	0.38	0.5
isoform_114108	1.8	0.5	0.9	6.99	9.49	8.25
isoform_114124	0	0	0.23	1.84	2.14	2.41
isoform_114218	0.29	0.22	0.44	3	2.66	3.11
isoform_114238	0	0	0	2.13	3.07	2.65
isoform_11425	0.54	0	0.48	8.16	7.66	3.95
isoform_114328	0.94	1.06	1.47	3.25	2.56	3.24
isoform_114348	1.52	7.16	7.45	0	0	0
isoform_114352	0.84	0.59	0.63	0	0	0.1
isoform_114405	1.36	0.93	1.02	0.36	0.25	0.32
isoform_200212	12.99	11.26	10.03	0	0.01	0
isoform_114485	5.42	5.27	5.76	2.8	2.12	2.55
isoform_11453	60.72	49.57	50.65	7.79	5.04	7.16
isoform_114589	0.06	0.18	0.23	3.77	3.29	3.33
isoform_114619	1.74	1.88	2.36	0.96	0.77	0.48
isoform_114651	4.33	14.39	15.94	2.38	3.73	2.54
isoform_114667	8	7.66	6.19	1.97	1.07	1.87
isoform_114683	4.74	5.14	4.57	1.28	1.32	0.95
isoform_114725	1.19	1.48	0.94	4.09	4.95	4.65
isoform_114738	0.15	0	0.25	5	6.32	6.35
isoform_114757	0	0	0	7.76	7.35	6.62
isoform_114759	17.38	15.88	17.68	7.39	7.25	7.71
isoform_114768	12.83	6.81	7.99	23.93	25.91	26.59
isoform_114772	3.81	3.73	2.8	0.48	0.73	0.81
isoform_114875	44.72	43.91	46.54	100.13	112.61	107.99
isoform_114885	18.59	17.7	17.87	8.8	5.23	7.24
isoform_114944	0	0	0	0.63	1.08	0.85
isoform_114988	1.65	1.37	1.4	25.41	30.67	29.56
isoform_115133	0.19	0.25	0.53	2.16	2.04	1.78
isoform_11514	33.29	30.75	30.02	14.24	15.64	16
isoform_11532	1.45	1.25	1.67	6.21	4.42	5.58
isoform_115323	0	0.06	0	1.97	1.52	1.5
isoform_115331	4.53	5.15	4.99	17.81	13.54	15.89
isoform_115466	0	0	0	3.01	2.53	1.72
isoform_11549	0	0	0	1.63	0.18	0.87
isoform_115765	0.46	0.37	0.25	0	0	0
isoform_11580	271.62	266.32	266.79	29.02	36.11	37.58
isoform_11581	5.4	3.49	3.27	1.98	0.98	0.81
isoform_115826	0	0	0.05	3.19	3.41	2.82
isoform_115848	5.29	3.46	3.45	0	0	0
isoform_11592	9.6	11.96	11.3	3.33	4.57	4.42
isoform_115927	1.71	1.93	2.6	4.58	4.67	4.51
isoform_115986	0.98	0.71	1	1.54	3.04	2.21
isoform_115999	0	0	0	1.03	1.04	0.82
isoform_11600	3.64	3.48	3.41	1.29	1.11	1.15
isoform_116020	15.85	15.61	13.3	7.84	7.34	7.08
isoform_116049	0	0	0.12	1.21	2.12	2.36
isoform_11605	39.44	18.95	32.15	91.9	77.6	83.71
isoform_116079	35.9	36.42	32.85	12.44	12.53	16.15
isoform_11608	1.26	0.86	1.49	2.71	3.19	3.01
isoform_116098	3.3	1.15	4.42	0	0	0.1
isoform_116113	5.38	4.93	6.71	14.4	16.04	13.86
isoform_116139	0.85	3.54	2.06	15.9	16.24	14.13
isoform_116144	0.29	0.29	0.25	3.22	3.46	4.15
isoform_11620	1.46	0.77	1.31	4.05	3.79	4.72
isoform_11623	13.43	13.59	12.87	2.38	2.77	2.88
isoform_116231	0	0	0	0.26	0.36	0.3
isoform_294705	1.19	2.05	1.13	2.77	4.22	5.09
isoform_116414	0.29	0.55	0.58	3.22	1.82	1.86
isoform_116417	0.79	1.3	1.3	0	0	0
isoform_116433	1.24	0.7	0.82	0.28	0.14	0.14
isoform_1165	1.57	2.24	1.89	0.37	0.59	0.3
isoform_116512	0.57	0.3	0.58	1.57	1.88	1.82
isoform_116519	3.33	0.37	1.7	0	0	0
isoform_116526	0	0	0	7.78	8.04	9.24
isoform_116529	0.73	0.58	0.35	0.04	0	0.07
isoform_11654	2.98	2.14	15.17	68.93	70.32	73.58
isoform_116560	7.37	7.2	7.41	2.62	2.34	2.13
isoform_116563	1.18	0.8	1.07	2.69	4.23	3.37
isoform_116613	0.9	1.42	1.29	5.61	4.33	6.35
isoform_116633	0	0	0.09	0.82	0.51	0.93
isoform_116664	0.45	0.11	0.11	9.55	9.29	10.41
isoform_11680	1.32	1.14	0.71	0.27	0.22	0.33
isoform_11684	4.25	5.78	5.72	0	0	0
isoform_116901	7.02	3.85	5.15	1.78	1.48	3.16
isoform_116956	24.04	22.54	24.76	3.84	3.95	5.29
isoform_116981	0	0	0	1.54	0.9	1.71
isoform_11699	10.19	11.28	10.91	3.43	4.26	5.53
isoform_117138	24.85	25.18	18.46	2.35	8.89	6.96
isoform_117158	1.15	0.91	0.72	0	0	0
isoform_117204	2.08	1.94	1.9	0.43	0.47	0.39
isoform_117268	6.89	5.41	5.52	2.63	1.39	1.56
isoform_117296	3.38	3.43	3.43	1.21	1.21	2.04
isoform_117306	2.75	2.3	1.98	1.15	1.09	1.07
isoform_117324	1.88	2.08	2.09	0.32	0.46	0.17
isoform_117561	0	0	0	11.28	10.41	9.66
isoform_11779	40.12	44.11	43.57	21.08	18.97	17.69
isoform_117806	0	0	0	1.72	1.78	1.68
isoform_117849	3.98	4.51	5.92	1.3	1.41	0.59
isoform_117885	1.64	2.34	1.72	5.5	4.77	6.07
isoform_117922	3.06	3.29	3.04	0.26	0.71	0.21
isoform_106120	10.77	12.37	5.92	19.38	26.47	19
isoform_118088	0	0	0	3.47	1.71	2.06
isoform_118094	63.62	56.55	62.63	0	0	0
isoform_11811	0.84	2.66	4.3	0	0	0
isoform_118116	1.47	2	2.3	4.57	4.68	4.26
isoform_118174	0.59	0.49	0.41	5.5	5.08	5.58
isoform_11821	0	0	0	8.79	10.15	1.51
isoform_118217	597.28	627.58	599.24	225.72	215.06	217.28
isoform_118423	5.87	6.64	6.22	1.18	1.71	0.77
isoform_118558	0	0	0	0.85	1.24	0.93
isoform_118600	2.03	0.94	2.02	8.07	8.7	7.56
isoform_118653	14.32	14.23	13.61	1.42	1.62	1.9
isoform_118731	0.41	0.76	0.47	2.21	2.76	3.59
isoform_118956	0.06	0.03	0.03	1.46	0.85	0.72
isoform_11896	6.4	6.71	7.22	2.17	1.59	1.65
isoform_118974	0.18	0.31	0.38	1.46	1.35	1.42
isoform_119030	1.24	1.42	1.21	2.77	3.07	3.44
isoform_119060	0	0	0	3.17	3.9	4.11
isoform_119081	0	0	0	0.64	0.25	0.66
isoform_11917	0.68	0.76	1.34	3.33	4.05	3.32
isoform_119200	0	0	0	0.6	1.08	0.7
isoform_119211	1.1	1.09	1.08	2.98	3.88	2.8
isoform_119228	0.91	1.02	1.18	0.45	0.32	0.34
isoform_119235	0	0	0	4.63	7.39	6.71
isoform_11935	3.19	5.28	10.28	18.1	19.73	19.49
isoform_11937	7.44	9.49	7.93	1.81	2.33	1.93
isoform_119376	6.16	6.05	6.58	13.04	13.43	13.08
isoform_119410	0	0	0	4.32	1.9	1.77
isoform_119416	2.06	2.34	2.07	0.73	0.74	0.79
isoform_119436	0.97	1.08	0.84	2.8	2.73	3.49
isoform_119538	0.51	0.53	0.62	1.21	1.22	1.32
isoform_119594	0.72	0.82	1	0.1	0.17	0.08
isoform_119678	0	0	0	1.59	1.74	1.27
isoform_119776	6.95	6.89	7.22	26.47	22.24	21.25
isoform_119782	2.78	3.23	3.03	1.55	1.35	1.24
isoform_119790	0.21	0.47	0.34	2.68	2.14	3.65
isoform_119797	5.89	4.93	4.37	1.26	1.18	0.83
isoform_11980	15.43	14.13	13.71	53.17	50.58	65.91
isoform_119857	0	0	0	49.88	44.96	43.01
isoform_119931	3.31	4.34	3.09	10.49	10.53	10.15
isoform_119933	12.9	5.94	10.13	0	0	0
isoform_11994	74.97	69.03	64.44	10.07	8.46	10.01
isoform_119951	2.98	2.95	3.23	1.08	0.71	0.86
isoform_119976	4.79	3.89	3.02	9.31	10.69	9.05
isoform_120020	2.31	2.34	2.11	0.61	0.45	0.39
isoform_120030	0.6	0.56	0.6	2.5	2.54	1.88
isoform_120061	3.76	3.63	4.5	1.03	1.95	2.09
isoform_120090	2.5	1.45	2.38	0.72	0.68	0.56
isoform_12011	1.53	1.68	1.58	5.53	4.45	3.27
isoform_120148	0.12	0.13	0.25	15.99	18.28	18.82
isoform_120149	0	0	0	4.81	4.01	5.26
isoform_120205	0.15	0.05	0.24	4.68	5.21	4.65
isoform_1203	24.84	24.24	20.4	13.4	8.96	9.12
isoform_120314	0	0.04	0	4.35	3.92	3.73
isoform_120317	4.54	7.76	5.86	13.17	13.02	19.11
isoform_120439	1.85	1	1.45	5.76	5.64	4.49
isoform_120493	1.68	2.09	1.74	0.57	0.67	0.47
isoform_120506	3.87	4.08	3.53	1.1	1.05	0.5
isoform_120532	0.26	0.49	0.52	5.57	6.21	5.33
isoform_120593	13.57	14.16	13.23	5.71	4.56	5.65
isoform_1207	0.03	0	0.03	0.26	0.21	0.16
isoform_120732	0.7	0.57	0.8	2.07	2.94	1.85
isoform_120794	0	0	0	5.06	4	3.64
isoform_120927	0.08	0.43	0	1.54	1.47	1.87
isoform_120942	0	0	0	5.5	4.63	8.55
isoform_12096	26.2	31.81	18.59	60.28	55.93	49.51
isoform_120983	0.59	0.56	0.54	1.26	1.42	1.22
isoform_12103	10.62	17.09	26.09	7.19	7.08	5.61
isoform_121113	0.1	0	0	1.07	1.71	0.71
isoform_12114	11.18	15.24	4.45	0	0	0.02
isoform_12117	9.32	11.01	18.53	34.29	28.26	18.81
isoform_39102	0.64	0	0.06	16.26	15.48	19.76
isoform_12122	0.89	1.2	1.53	0.16	0.39	0.11
isoform_121346	6.54	5.97	5.39	1.79	1.22	1.31
isoform_12150	4.28	4.8	3.63	0.89	0.57	0.95
isoform_121548	0	0	0	8.11	8.21	8.65
isoform_77437	2.74	2.18	2.79	0.79	0.83	0.98
isoform_12157	117.05	112.02	114.62	43.65	48.21	42.31
isoform_121576	8.24	9.29	7.42	17.04	17.51	20.23
isoform_121609	7.79	7.76	8.15	1.94	2.58	1.84
isoform_121610	0	0	0.21	2.08	1.46	1.76
isoform_121745	0.52	0.21	0	4.21	2.09	4.97
isoform_121799	2.44	1.18	1.56	11.53	8.76	14.87
isoform_121824	0	0	0	7.24	6.49	8.32
isoform_121883	0.15	0.2	0.29	1.74	2.26	1.3
isoform_12196	9.62	14.63	11.15	4.32	5.24	4.53
isoform_122106	0.05	0.47	0.73	12.33	9.6	10.3
isoform_122240	8.18	7.69	7.62	2.86	2.99	3.12
isoform_122262	0.26	0.37	1.1	3.9	2.11	2.9
isoform_122271	13.07	15.84	15.69	6.01	6.89	6.13
isoform_122354	1.51	2.01	1.67	0.1	0	0
isoform_122382	1.5	2.05	3.6	0.33	0.16	0.41
isoform_122390	0	0.08	0.15	1.98	2.07	2.5
isoform_122476	0	0	0	1	0.43	1.4
isoform_122534	0.17	0	0	1.3	2.88	2.67
isoform_122556	0	0	0	3.45	5.38	4.3
isoform_122588	7.95	8.61	7	2.01	2.09	1.6
isoform_12262	2.36	4.97	2.99	7.23	11.69	13.8
isoform_122691	0.16	0.12	0.17	1.99	3.08	2.48
isoform_122735	0	0	0.23	1.68	2.33	2.88
isoform_122743	3.86	3.92	3.58	1.05	0.54	1.18
isoform_122796	4.88	3.07	3.47	11.76	10.17	10.45
isoform_122821	0	0	0	2.52	1.84	2.35
isoform_12287	0	0	0	1.07	10.23	14.48
isoform_122891	8.24	16.99	8.46	0	0	0
isoform_122900	0	0.18	0.18	22.08	19.35	22.56
isoform_122910	0	0	0	3.9	4.87	2.75
isoform_122949	5.46	5.61	5.24	2.66	2.35	2.53
isoform_122972	0.06	0	0	0.87	0.48	0.9
isoform_123000	0.65	0.66	1.4	3.01	3.48	2.81
isoform_123007	4.21	2.42	5.34	0.59	0.94	1.3
isoform_123020	3.05	3.34	2.25	5.01	7.43	7.48
isoform_123023	2.01	1.33	1.87	3.39	5.69	5.93
isoform_12303	2.39	1.33	3.31	7.56	8.52	6.99
isoform_123134	8.37	7.77	8.52	0.29	0.97	0.4
isoform_123272	0	0	0	3.75	4.28	4.4
isoform_123276	3.07	4.01	4.23	1.46	1.42	1.4
isoform_123487	0.12	0.09	0.1	1.93	1.24	1.85
isoform_123589	0.03	0.06	0.08	0.42	0.35	0.35
isoform_123854	0.43	0.64	0.3	0	0	0
isoform_123871	9.24	6.34	6.46	0.41	0.34	0.17
isoform_123893	3.17	2.05	3.96	0	0	0
isoform_123997	0.07	0.07	0.04	0.44	0.62	0.55
isoform_124045	0	0	0	17.48	12.82	13.21
isoform_12405	28.58	33.79	27.64	10.92	12.74	11.9
isoform_12412	0	0	0	3.03	3.01	3.55
isoform_124153	0.4	0.41	0.4	1.76	1.25	1.51
isoform_124162	0.26	0.33	0.56	1.29	1.53	1.67
isoform_124265	1.08	1.6	0.85	5.34	4.62	3.5
isoform_124353	22.27	18.38	19.6	9.24	7.22	8.43
isoform_124369	0.41	0.55	0.25	6.07	6.49	5.51
isoform_12438	147.58	145.42	145.98	39.15	42.21	39.18
isoform_124388	0.04	0.11	0.15	0.7	0.77	0.74
isoform_12448	36.97	43.6	42.32	4.08	4.87	0.17
isoform_124574	0	0	0	1.98	1.74	1.45
isoform_124578	0.04	0	0	15.79	16.88	16.7
isoform_124691	6.79	2.93	2.66	15.3	13.55	16.18
isoform_124757	2.12	2.01	2.68	0.76	1.02	1.02
isoform_12477	5.83	7.41	6.17	60.27	54.38	55.31
isoform_124804	0.11	0	0.17	4.8	5.81	6.04
isoform_12481	12.15	13.07	10.81	3.51	5.04	2.11
isoform_124811	0.82	0.71	0.53	1.73	1.95	2.17
isoform_124821	1.1	1.07	1.3	2.63	2.34	2.61
isoform_124906	12.59	7.72	9.19	3.13	3.15	2.49
isoform_124937	48.63	65.4	54.97	0	0	3.3
isoform_124953	10.5	13.21	16.04	5.95	7.93	5.99
isoform_124973	4.3	4.41	4.28	0.6	0.67	0.36
isoform_125021	0.9	1.07	0.79	2.18	1.61	2.1
isoform_125091	10.26	10.2	12.11	23.99	25.6	27.28
isoform_12524	19.47	23.27	21.58	9.77	10.45	8.7
isoform_125341	0.22	0.28	0.32	2.03	2.13	2.3
isoform_125390	2.21	2.51	1.41	4.51	6.64	4.6
isoform_125430	0.27	0.46	0.59	4.2	2.96	4.54
isoform_125480	0.45	0.59	1.68	0	0	0
isoform_125599	0.15	0	0.44	3.88	4.27	4.42
isoform_42909	3.83	3.37	3.55	0.38	0.74	0.75
isoform_125670	21.37	20.59	19.1	2.27	0.86	3.05
isoform_125989	0	0	0	1.95	1.51	2.01
isoform_125998	2.24	1.71	1.38	0.45	0.28	0.49
isoform_126106	4.91	3.82	4.64	0.93	0.36	0.82
isoform_126124	0.51	0.5	1.83	0	0	0
isoform_12619	1.19	3.78	5.65	0	0.01	0
isoform_126221	4.02	3.49	3.51	0.31	0.47	0.54
isoform_126246	0	0	0	1.61	1.12	1.56
isoform_126270	2.49	2.69	3.27	7.21	5.82	5.77
isoform_126358	0.1	0.08	0.08	0.54	0.61	0.69
isoform_126392	3.58	1.27	3.33	0	0	0
isoform_126444	0.79	0.73	0.68	0	0	0
isoform_126530	0.4	0.92	0.32	9.36	8.65	7.21
isoform_12655	32.71	32.52	37.76	3.81	0.66	5.89
isoform_12659	1.87	5.56	1.98	28.15	23.43	33.56
isoform_126665	0	0	0	1.35	1.42	0.47
isoform_126709	0	0	0.14	4.44	4.6	4.78
isoform_126715	0.84	0.9	0.75	0	0	0
isoform_126722	3.34	2.29	4.07	1.02	0.87	0.3
isoform_126856	4.64	5.27	4.92	0.84	0.62	0.98
isoform_126881	1.23	1.47	1.22	0.25	0.18	0.12
isoform_126970	0	0.1	0	3.04	5.04	2.84
isoform_127005	0.43	0	0.42	32.68	34.52	25.61
isoform_12709	16.44	13.52	12.71	6.49	5.06	7.83
isoform_12716	9.77	10.3	7.73	20.35	18.6	20.38
isoform_12719	0	0	0	0.26	0.23	0.33
isoform_127435	0	0	0.07	4.26	3.76	3.68
isoform_127525	4.09	3.76	4.23	0	0	0.07
isoform_127533	0	0	0	0.44	0.51	0.37
isoform_12767	5.27	5.69	6.48	2.65	2.33	2.96
isoform_127688	0.35	0	0.43	3.69	1.85	2.98
isoform_12789	0.44	0.76	0.37	5.53	5.47	7.58
isoform_127890	0	0	0	4.69	3.16	2.42
isoform_127987	24.64	15.37	21.79	7.62	8.18	10.66
isoform_128110	0	0	0	1.85	0.81	0.52
isoform_128287	0.8	0.95	1.13	2.04	2.88	2.36
isoform_128343	0	0.17	0.18	6.27	7.47	6.45
isoform_128461	6.23	6.59	6.74	3.72	2.34	3.55
isoform_128526	0	0	0	7.01	9.73	7.22
isoform_128684	0.64	0.77	0.99	6.4	4.01	4.64
isoform_128721	0	0	0	1.97	1.53	3.49
isoform_128734	3.42	6.83	6.88	16.43	16.34	15.72
isoform_128735	27.06	26.26	27.36	9.98	10.93	9.16
isoform_128794	0.38	0.5	0.34	4.62	3.27	3.3
isoform_128797	0	0	0	2.76	1.91	2.49
isoform_128826	0.45	1	0.24	4.47	4.6	5.79
isoform_128828	4.64	6.61	6.04	12.37	15.84	12.95
isoform_128830	1.16	1.74	1.97	0.28	0.25	0.07
isoform_128885	2.33	2.82	2.91	1.19	1.29	1.24
isoform_12896	2.44	1.91	0.6	6.66	9.44	12.9
isoform_129013	0.39	1.04	0.48	7.32	7.5	7.51
isoform_129017	0	0.08	0.04	13.42	14.39	13.67
isoform_129021	3.32	4.46	4.13	11.54	10.27	9.98
isoform_486	1.63	1.79	1.83	4.25	3.59	4.31
isoform_129136	3.03	2.25	2.33	1.09	0.68	0.86
isoform_129173	0	0	0	2.38	2.63	2.71
isoform_129186	2.03	3.18	3.58	6.44	9.39	6.57
isoform_1293	0.03	0.12	0	19.96	16.9	20.21
isoform_129319	0	0	0	0.48	0.66	0.81
isoform_129377	0	0	0.33	12.82	12.89	13.63
isoform_129398	3.6	2.86	3.02	0.71	0.6	0.42
isoform_129522	0.37	0.44	0.55	0	0	0
isoform_129569	0.34	0.19	0.19	0.93	1.16	1.1
isoform_129647	12.06	6.53	7.94	0	0.95	0.82
isoform_12966	8.24	14.42	13.31	6.15	5.84	5.15
isoform_264688	14.99	12.2	12.46	3.67	4.91	4.05
isoform_129688	0.54	0.55	0.39	1.25	1.42	1.51
isoform_129699	0	0	0.06	4.34	4.22	4.22
isoform_129720	1.1	0.97	0.97	0.37	0.32	0.29
isoform_129735	2.71	1.76	2.74	0.29	0.23	0.33
isoform_80061	0.92	1.19	0.72	2.66	2.5	2.16
isoform_129822	18.34	13.56	13.06	1.88	4.39	4.41
isoform_129992	0.03	0	0.02	5.15	5.74	4.54
isoform_13006	0.92	1.03	1.12	2.32	2.07	2.44
isoform_130120	4.64	4.67	4.45	1.28	1.11	1.34
isoform_130140	0	0.09	0	4.46	4.45	4.29
isoform_130161	1.2	1.41	0	11.64	15.16	15.81
isoform_522	40.44	41.76	41.29	0.74	0.14	0.32
isoform_130221	4.6	4.75	4.92	1.43	1.64	1.68
isoform_13026	11.52	8.91	10.18	28.11	21.86	28.27
isoform_130265	0	0	0	0.79	1.25	0.39
isoform_13031	6.15	7.72	6.37	16.42	18.51	19.98
isoform_130320	6.11	8.4	8.05	20.44	20.56	17.62
isoform_13046	1.27	1.49	1.71	0.1	0.26	0.26
isoform_13048	45.51	55.53	60.93	3.38	3.35	1.68
isoform_13053	0	0	0	1.59	3.09	2.39
isoform_130542	0.17	0.23	0.13	0	0	0
isoform_13057	0.31	1.25	0.29	0	0	0
isoform_130574	0.71	0.57	1.76	8.19	7.83	7.33
isoform_13058	4.92	9.46	10.85	33.32	36.42	39
isoform_130622	5.4	5.04	7.01	0.53	0.22	0.97
isoform_13066	0	0	0	2.22	2.03	0.12
isoform_130729	1.44	1.45	2.24	0	0	0
isoform_13086	0.97	0.66	0.83	3.33	1.91	2.43
isoform_130870	2.14	2.56	2.45	0.93	1.16	1.31
isoform_131031	1.04	0.93	1.14	3.68	3.38	3.43
isoform_131049	5.02	3.89	4.67	1.17	1.02	1.16
isoform_131100	0.04	0	0.01	0.75	0.55	0.44
isoform_131135	0	0.32	0	6.48	3.98	1.72
isoform_131171	0.31	0.34	0.34	1.04	1.11	1.17
isoform_131181	2.35	1.21	1.44	0	0	0
isoform_131186	0.23	0.77	0.51	1.71	2.82	3.53
isoform_131209	1.4	1.72	1.55	0.63	0.51	0.69
isoform_131313	1.27	1.18	1.55	2.94	3.6	4.13
isoform_13141	3.7	4.04	4.25	9.83	9.32	9.24
isoform_131522	3.81	2.67	4.67	0.58	0.75	1.03
isoform_131579	0	0	0	5.49	1.87	5.41
isoform_131610	1.03	1.06	1.38	3.75	3.44	3.05
isoform_13176	12.25	12.87	11.22	4.62	5.58	3.3
isoform_13177	114.11	111.15	115.63	37.42	36.84	42.65
isoform_13178	4.05	2.83	2.95	1.32	1.4	1.7
isoform_13195	15	14.75	16.31	5.4	5.53	5.27
isoform_132006	1.37	0.96	1.07	0.19	0.31	0.33
isoform_132066	7.61	17.75	12.49	4.37	4.2	4.01
isoform_132078	0	0	0	7.26	7.46	5.47
isoform_13211	4.8	6.45	3.46	13.51	12.16	13.38
isoform_132141	0.73	0.68	0.79	2.29	2.53	2.49
isoform_132159	0	0	0	7.71	8.77	7.13
isoform_132292	4.43	4.45	5.46	3.06	2.22	1.86
isoform_13237	0	0	0	1.74	1.96	1.8
isoform_132375	6.02	4.18	3.89	0.06	0	0.08
isoform_132384	0	0.1	0	0.95	1.29	0.67
isoform_13245	0	0	0	21.67	18.95	21.85
isoform_132461	3.55	3.09	3.13	8.36	8.11	5.89
isoform_132527	4.96	3.18	4.99	9.57	11.61	7.92
isoform_132573	0	0	0	0.43	0.59	1.48
isoform_132590	0	0.08	0.06	2.76	3.84	3.11
isoform_1326	1.48	1.75	1.63	5.31	4.62	5.07
isoform_132666	1.27	1.46	1.17	4.72	3.17	2.57
isoform_13268	2.13	1.96	2.12	4.41	4.51	3.91
isoform_132773	0.22	4.19	1.38	0	0	0
isoform_132783	12.21	10.64	11.92	0.13	0	0
isoform_132878	5.63	6.36	5.32	15.83	12.27	13.59
isoform_76390	0	0	0	1	0.87	1.25
isoform_132931	0.87	1.4	0.45	3.13	4.39	3.35
isoform_133072	0.97	1.26	1.11	0.37	0.4	0.34
isoform_133144	1.47	1.12	1.52	0.13	0.26	0
isoform_133153	0	0	0	0.88	0.78	1.4
isoform_133250	0	0	0	0.58	1.35	1.08
isoform_133264	0.55	0.51	0.76	1.15	1.59	1.33
isoform_13333	0.71	1.18	0.2	0	0	0
isoform_13352	0	0	0	3.78	3.18	3.58
isoform_133604	2.24	2.27	1.87	5.45	5.55	4.64
isoform_133812	0.83	0.82	1.16	2.73	3.61	2.48
isoform_133834	2.46	4.19	2.9	6.98	7.37	9.16
isoform_133891	0.45	0.26	0.17	6.39	6.32	6.98
isoform_133900	0	0	0	6.73	5.39	4.28
isoform_13394	14.77	18.66	12.23	33.24	32.48	30.71
isoform_134082	14.91	17.19	20.28	8.9	7.11	9.59
isoform_134128	1.26	1.01	0.95	0	0	0
isoform_13416	5.09	3.87	4.6	1.54	0.68	1.65
isoform_134226	18.85	17.22	18.8	9.11	7.39	9.78
isoform_13425	6.62	7.91	7.3	3.02	3.63	2.3
isoform_134423	11.81	12.61	11.96	28.55	22.86	26.64
isoform_134426	2.63	3.6	2.91	20.9	21.49	18.57
isoform_13446	4.4	4.42	5	13.72	13.69	13.79
isoform_134483	0	0	0	1.58	0.85	1.85
isoform_134666	2.92	3.53	1.8	0.36	0.28	0.5
isoform_13479	6.67	7.37	6.92	3.24	3.19	2.79
isoform_13492	0	0	0	13.79	13.95	10.42
isoform_134957	2.91	4.32	3.19	8.55	6.37	8.26
isoform_134967	0	0	0	0.16	0.2	0.25
isoform_135169	0.17	0.09	0	2.16	2.93	3.28
isoform_135199	4.61	3.74	4.79	0	0	0.01
isoform_135224	0	0	0.14	3.44	2.26	2.22
isoform_135254	6.36	4.57	6.94	2.68	2.68	2.34
isoform_135285	1.52	1.05	2.1	4.33	3.53	5.18
isoform_135352	0	0	0	13.85	16.19	15.23
isoform_135361	1.28	1.07	0.8	4.21	2.28	3.75
isoform_135396	5.24	4.42	4.51	10.51	13.86	12.16
isoform_135518	1.54	0.86	1.07	3.69	2.28	2.87
isoform_13570	9.23	9.37	8.75	4.72	4.08	4.48
isoform_135724	4.24	1.42	6.01	0	0	0
isoform_135729	13.34	13.56	14.91	4.7	3.43	3.09
isoform_135730	0	0	0.06	1.83	2.49	1.94
isoform_135738	1.11	1.05	1.33	3.17	3.71	3.22
isoform_13581	7.71	8.27	7.95	1.19	1.02	1.14
isoform_135815	1.55	1.58	1.81	7.49	6.76	7.5
isoform_135851	0.59	1.2	1.52	5.16	3.62	4.33
isoform_13588	27.71	21.14	23.08	9.73	7.74	8.5
isoform_135957	0.17	0	0	10.04	6.26	7.87
isoform_135997	1.31	1.84	1.74	0.36	0.27	0.23
isoform_136004	0.51	0.38	0.58	0.01	0	0.03
isoform_136010	2.61	2.63	2.53	0.1	0.1	0.1
isoform_136034	3.41	3.09	3.18	1.08	0.87	0.83
isoform_214117	0.42	1.04	0.55	24.99	27.49	27.32
isoform_136187	0.35	0.21	0.36	6.69	11.09	9.2
isoform_136264	1.04	1.36	1.07	0.19	0.14	0
isoform_136269	13.53	17.7	15.89	0.65	1.13	0.95
isoform_136298	2.21	2.56	2.55	7.26	6.91	7.45
isoform_136302	0	0	0	15.43	14.57	15.04
isoform_136458	0.65	1.02	1.17	2.96	3.89	3.93
isoform_136514	9.09	9.12	9.16	1.54	1.53	1.35
isoform_136704	0	0.07	0	0.4	0.84	0.39
isoform_136765	0.34	0.5	0.99	3.43	3.17	2.97
isoform_136771	7.98	7.21	6.52	26.65	28.19	25.62
isoform_136797	5.61	5.77	7	1.7	1.19	1.61
isoform_136798	3.79	2.47	4.29	0	0	0
isoform_1368	1.88	2.03	3.05	10.16	8.25	10.83
isoform_136855	0.7	0.96	0.42	1.91	1.79	1.76
isoform_136877	0	0	0	2.78	2.66	1.07
isoform_136931	3.58	1.85	3.4	10.43	5.71	10.22
isoform_13695	1.06	1.64	1.59	3.22	4.19	3.24
isoform_13700	23.69	21.2	20.4	4.23	6.51	5.14
isoform_13703	3.29	2.04	3.23	5.67	5.63	8.58
isoform_137108	0.96	0.75	1.06	0	0	0
isoform_137116	5.64	3.37	5.67	1.08	1.54	1.58
isoform_137126	8.05	9.2	8.3	2.76	3.06	3.54
isoform_1372	0	0	0	1.33	2.63	1.32
isoform_137209	3.42	3.62	2.87	1.1	0.95	1.08
isoform_150429	2.95	2.55	3.39	1.63	1.48	1.3
isoform_137212	0.65	0.86	1.08	0.19	0.13	0.27
isoform_137228	3.97	9.46	7.13	0.14	0.4	0.15
isoform_137292	0	0	0	1.89	1.7	1.61
isoform_137342	0.15	0.05	0.05	6.25	6.78	5.96
isoform_5278	6.84	6.51	7.02	2.99	2.4	2.1
isoform_137409	0.07	0.03	0.17	0.66	0.82	1.34
isoform_13745	38.46	41.53	48.71	269.33	194.38	179.04
isoform_137508	10.27	10.6	12.31	1.46	2.05	2.3
isoform_137622	1.67	1.58	1.47	3.67	3.27	2.84
isoform_137655	3.7	4.63	3.6	10.66	10.92	9.41
isoform_137692	0.84	0.47	0.59	2.64	2.63	2.82
isoform_54471	13.82	15.5	14.87	3.67	5.29	3.9
isoform_137707	56.03	55.02	51.35	0.23	0.22	0.45
isoform_137777	17.14	17.94	18.15	4.16	3.41	3.02
isoform_137803	3.9	2.86	3.5	11.45	9.06	10.12
isoform_137938	0	0.17	0.13	27.06	28.28	29.78
isoform_13794	108.3	106.05	112.39	31.39	29.31	22.93
isoform_13808	0	0	0	11.29	11.28	10.34
isoform_138080	0	0	0	4.67	4.14	5.52
isoform_138089	1.06	1.16	0.92	0	0	0
isoform_138125	5.96	4.85	6.7	1.04	1.52	1.63
isoform_138130	0.36	0.4	0.23	4.37	3.97	4
isoform_138143	0.63	0.62	0.69	0	0	0
isoform_138245	0	0	0	0.72	0.7	0.64
isoform_138275	1.96	2.56	3.34	0	0	0
isoform_138306	9.94	9.31	10.53	3.79	4.05	3.77
isoform_13831	44.33	45.57	44.94	16.35	16.39	18.19
isoform_13836	0	0.03	0	0.47	0.38	1.01
isoform_13849	4.26	3.22	2.65	5.23	7.58	8.73
isoform_138511	1.9	1.81	1.18	4.93	5.12	6.14
isoform_138589	0	0	0	2.02	3.98	2.92
isoform_13866	2.47	2.19	2.67	1.08	0.76	1.02
isoform_138685	7.64	8.04	8.76	4.32	3.35	3.59
isoform_138713	2.93	1.25	1.76	0	0	0
isoform_138765	0	0	0	2.45	3.19	3
isoform_138773	3.67	3.27	3.49	0.45	0.33	0.67
isoform_138780	0.42	0.32	0.35	2.46	1.23	1.02
isoform_138794	0.08	0.08	0	0.7	0.49	0.52
isoform_138828	0.82	1.23	1.24	5.52	5.18	6.17
isoform_138832	1.14	0.75	1.83	0	0.04	0.26
isoform_138868	0	0	0	0.96	0.68	0.35
isoform_138887	0.04	0.04	0.06	6.75	8.07	7.61
isoform_138890	0	0.04	0	0.22	0.24	0.31
isoform_139019	0	0.18	0	1.59	3.06	2.46
isoform_139087	2.92	2.88	3.09	1.25	1.09	0.73
isoform_1391	3.98	3.68	3.28	11.59	11.61	10.74
isoform_139310	4.48	5.44	3.55	23	21.42	24.12
isoform_139320	1.1	0.34	0.88	0	0	0
isoform_139328	11.76	14.62	13.13	5.42	6.32	7.19
isoform_139371	0	0	0	3.31	4.75	2.77
isoform_67349	0.4	0.36	0.19	2.02	1.26	1.17
isoform_139530	183.75	165.8	192.32	32.05	32.37	32.63
isoform_139536	3.68	3.11	2.2	18.01	8.99	11.26
isoform_13954	2.12	0.37	0.35	0	0	0
isoform_13955	1.09	1.71	6.28	0	0	0
isoform_139596	0	0.13	0.04	0.8	0.81	0.94
isoform_139624	0.37	0.12	0.06	4.78	4.93	4.13
isoform_139630	43.44	40.06	43.47	19.09	15.36	18.33
isoform_139643	0.9	0.52	0.64	0.07	0.02	0.02
isoform_139652	3.7	3.31	3.31	0.63	0.63	0.28
isoform_139676	0.07	0	0.06	0.6	0.86	0.24
isoform_1397	1.14	4.17	2.8	9.34	12.4	8.96
isoform_139758	6.41	7.11	6.3	2	1.38	1.89
isoform_139769	0	0	0	0.15	0.16	0.19
isoform_139861	21.5	20.9	25.7	6.1	5.94	6.34
isoform_139954	0.21	0.69	0.18	0	0	0
isoform_140070	0.06	0.17	0.2	0.7	0.89	0.96
isoform_140138	0.57	1.13	0.65	2.5	2.89	2.75
isoform_140142	1.08	0.94	0.81	0.1	0.18	0.13
isoform_140152	0.61	0.64	0.38	1.52	1.21	1.49
isoform_14018	16.28	15.97	15.38	3.24	3.85	4.84
isoform_140189	2.34	0.67	0.63	0	0	0
isoform_140242	1.5	2.17	1.89	4.56	4.4	5.22
isoform_140329	2.23	2.86	2.08	0.92	0.43	0.89
isoform_140333	1.65	1.53	2.1	0	0.14	0.33
isoform_140335	0.11	0	0	60.87	57.88	62.22
isoform_14047	0	0	0	1.95	2.68	1.06
isoform_140519	0.12	0.28	0.06	1.87	1.78	1.83
isoform_140529	2.64	3.45	3.23	0.04	0	0.07
isoform_140536	2.14	1.96	2.11	4.53	4.09	5.47
isoform_140712	186.01	188.81	195.84	19.34	17.84	23.27
isoform_14079	12.7	9.45	17.62	6.34	4.94	2.9
isoform_14081	0	0.15	0.12	1.23	0.99	0.64
isoform_140820	0.88	0.88	0.77	0.3	0.38	0.45
isoform_140835	0.03	0	0.06	0.76	0.56	0.54
isoform_140876	0.38	0.25	0.37	3.68	3.95	3.52
isoform_140946	0.47	0.42	0.42	3.96	3.52	2.96
isoform_140979	4.81	5.59	5.11	1.26	1.76	1.43
isoform_14108	4.17	4.32	5.96	0.76	0.48	0.36
isoform_141093	0.14	0	0	1.49	0.65	2.79
isoform_141105	0.74	7.22	4.22	0	0	0
isoform_39905	5.74	5.23	5.04	1.6	2.53	2.65
isoform_141163	0.9	0.88	0.5	2.02	2.19	2.17
isoform_141214	11.08	10.02	13.15	2.54	3.82	3.61
isoform_141269	0	0	0	0.41	0.32	0.31
isoform_14130	17.35	20	23.78	10.89	6.84	9.22
isoform_14133	6.53	8.02	2.15	26.74	24.62	19.3
isoform_14142	15.14	14.96	15.52	7.07	7.11	7.28
isoform_141463	1.29	1	1.13	0.26	0.25	0.33
isoform_141566	0.38	0.35	0.35	1.6	1.18	1.29
isoform_141596	0	0	0	0.89	0.84	1.1
isoform_14164	0	0.17	0.12	4.79	6.99	8.68
isoform_141690	1.75	0.8	1.22	0	0	0
isoform_141758	2.53	4.16	2.12	0.08	0.67	0.45
isoform_14177	13.4	4.62	12.77	36.98	20.92	37.42
isoform_141784	10.31	11.8	6.46	2.54	4.84	4.02
isoform_141837	0.08	0.3	0	6.98	7.14	10.07
isoform_14187	1.1	0.95	1.35	3.81	5.69	2.13
isoform_141921	0	0	0	0.95	6.59	1.3
isoform_141940	0.12	0.07	0.25	2.52	1.62	2.17
isoform_141981	0	0	0	7.2	5.89	7.78
isoform_142093	0	0.12	0	30.28	23.32	27.33
isoform_142135	85.23	86.87	80.86	378	341.35	362.98
isoform_14221	11.29	13.69	9.07	28.4	32.01	22.23
isoform_142266	0.45	0.3	0.33	2.39	2.42	2.37
isoform_14246	16.92	13.27	12.53	0.91	0	0.33
isoform_142612	4.96	3.85	3.04	0.43	0.72	0.91
isoform_142636	1.3	1.43	1.33	5.28	4.89	4.96
isoform_142660	4.63	3.65	3.56	5.95	9.46	9.06
isoform_142693	0	0	0	2.51	2.47	3.9
isoform_142738	2.86	3.05	2.72	0.85	0.69	1.09
isoform_142811	0.27	0.36	0.13	1.48	0.98	1.11
isoform_14297	3	2.18	2.54	4.85	5.74	5.29
isoform_1430	0.57	0.62	0.79	4.34	4.64	3.87
isoform_143028	4.99	5.3	4.85	1.52	1.54	2.04
isoform_143031	2.32	2.82	2.77	0.31	1.09	0.73
isoform_143045	0	0	0	0.48	1.21	0.69
isoform_14318	3.21	2.84	3.37	1.21	1.08	1.42
isoform_143257	0	0	0	1.52	1.13	0.92
isoform_143331	0	0	0	0.12	0.28	0.37
isoform_143450	0.62	2.22	2.28	6.31	8.38	7.34
isoform_143490	1.38	1.42	1.2	0.28	0.29	0.18
isoform_143500	4.37	5.42	3.84	10.69	10.3	10.93
isoform_143564	1.29	1.69	1.35	0.24	0.17	0
isoform_143663	0	0	0	2.21	2.65	2.62
isoform_143688	0	0	0	0.3	0.99	1.15
isoform_14370	0	0	0	2.8	3.37	2.87
isoform_14371	3.58	3.64	1.63	12.32	10.63	12.34
isoform_143711	0.05	0	0.02	0.47	0.62	0.4
isoform_143719	0	0	0	0.26	0.35	0.63
isoform_143724	1.56	1.68	0.89	3.69	3.91	3.58
isoform_143762	0.03	0.02	0	8.28	6.89	7.9
isoform_14377	5.55	5.74	6.45	1.84	1.94	1.84
isoform_143832	0.3	0.57	0.51	0	0	0
isoform_143835	0	0	0	0.38	0.61	0.53
isoform_150905	0.72	0.39	0.64	4.72	5.16	4.45
isoform_143915	6.34	5.77	2.97	0.78	1.06	0.55
isoform_143918	0	0	0	1.62	1.36	1.51
isoform_143958	0.8	1.74	1.53	5.77	4.42	3.42
isoform_143973	5.35	4.96	5.66	1.11	1.2	2.11
isoform_14399	3.88	5.02	4.12	0.1	0	0.01
isoform_144002	5.38	4.16	5.85	1.25	1.58	1.5
isoform_144025	0	0	0	1.49	1.39	1.28
isoform_144070	0	0.21	0.1	1.29	1.02	1.17
isoform_144089	0.21	0.21	0.01	5.14	5.61	3.53
isoform_14409	10.76	18.48	11.58	0.95	1.25	2.91
isoform_144216	56.85	49.38	77.59	23.05	20.7	30.62
isoform_144285	6.93	6.67	7.18	20.21	20.5	19.25
isoform_14436	17.88	17.59	18.19	5.72	3.57	6.13
isoform_144431	0	0	0	1.05	1.16	0.12
isoform_144433	10.49	11.29	8.68	2.59	5.5	4.23
isoform_144533	1.91	2.08	2.04	0.1	0.19	0.44
isoform_144605	0.07	0	0.18	2.24	1.47	1.72
isoform_144722	1.15	1.36	1.86	0.4	0.31	0.25
isoform_14475	4.46	4.31	2.68	1.81	1.62	1.56
isoform_144751	2.75	2.94	2.69	1.2	0.84	1
isoform_14477	0	0	0	3.67	1.62	1.64
isoform_144775	9.96	4.45	9.97	20.5	29.99	21.18
isoform_14478	0	0	0	5.23	5.74	5.12
isoform_144790	0.97	1.54	1.12	0.22	0	0
isoform_14490	0.72	0.99	1.02	3.73	3.75	3.8
isoform_145020	49.39	50.25	46.05	19.53	16.5	19.83
isoform_145036	0.59	0.31	0.51	0	0	0.06
isoform_145086	0.7	0.17	0.44	0	0	0
isoform_14520	1.49	0.6	1.37	4.66	2.56	4.47
isoform_145261	1.82	1.42	1.37	0	0	0
isoform_145283	1.27	2.38	0.91	0.31	0.22	0.39
isoform_145314	0.41	0.78	0.95	0.04	0.04	0
isoform_264434	0	0	0	2.52	2.75	3.11
isoform_145372	0	0	0	2.34	2.37	2.28
isoform_145400	0.23	0	0.44	10.61	12.12	12.64
isoform_14543	11.98	10.11	12.75	5.73	4.71	5.12
isoform_14563	9.73	7.95	6.78	2.34	2.1	2.04
isoform_145636	0	0.24	0.1	15.67	15.03	17.79
isoform_145714	1.66	1.22	1.44	0.4	0.15	0.36
isoform_145771	0.22	0.23	0.01	3.58	4.04	4.3
isoform_145815	0.7	1.01	0.65	4.12	3.07	3.87
isoform_145830	0.51	1.73	0.98	0	0	0
isoform_145875	2.22	2.22	1.98	0.67	0.77	0.52
isoform_14589	0	0	0	3.19	1.11	2.77
isoform_146025	2.14	2.48	2.06	6.51	8.02	6.85
isoform_146081	0	0.04	0	2.28	1.06	1.53
isoform_146179	7.13	9.89	12.7	18.62	22.03	19.58
isoform_146180	1.74	1.65	1.31	0.27	0.17	0.22
isoform_146206	0	0	0	1.39	0.81	1.56
isoform_14623	7.87	10.03	11.13	2.97	2.59	1.98
isoform_146239	0	0	0	7.51	4.16	6.87
isoform_289248	20.5	18.23	17.83	1.8	1.65	1.77
isoform_14640	9.3	13.18	12.38	25.4	22.61	22.51
isoform_146417	0.07	0	0	5.3	3.36	3.76
isoform_146429	8	6.76	6.22	0.45	0.19	0.22
isoform_146470	1.15	0.9	1.02	3.85	4.41	3.71
isoform_1465	10.86	10.73	10.93	4.37	3.71	3.1
isoform_146647	9.02	11.7	11.47	4.15	4.85	4.77
isoform_146661	0.31	0.22	0	3.7	3.36	3.15
isoform_146670	5.75	4.86	5.98	1.31	0.29	1.92
isoform_146675	0	0.09	0.56	11.84	12.84	10.68
isoform_146736	0	0	0	2.33	2.33	1.49
isoform_146746	0.72	1.04	0.74	2.35	2.93	2.64
isoform_146770	1.92	2.28	2.25	0.83	0.74	0.71
isoform_146811	0.64	0.66	0.93	2.74	2.67	2.55
isoform_146823	0	0	0	0.45	0.24	0.27
isoform_146834	4.77	5.02	4.33	1.24	1.09	1.85
isoform_146868	0.11	0	0.11	0.95	1.14	1.04
isoform_146917	0.92	0.92	0.88	4.47	5.91	5.82
isoform_147099	0.74	0.66	0.65	0	0	0
isoform_147108	0.62	0.53	1.41	4.49	4.34	4.74
isoform_14713	2.77	2.54	1.39	0	0	0
isoform_147170	2.35	0.93	0.5	0	0	0
isoform_14719	10.77	15.23	12.23	3.32	4.78	2.64
isoform_14722	13.01	12.77	14.33	35.3	31.29	36.43
isoform_147250	2.71	1.73	2.13	9.74	6.1	13.12
isoform_147276	1.66	1.5	1.41	0.51	0.49	0.65
isoform_147305	0	0	0	4.98	3.4	2.36
isoform_147315	0.81	0.97	1.1	3.94	4.02	4.36
isoform_14732	11.67	11.41	13.34	5.53	6.04	6.26
isoform_14734	23.41	28.21	20.92	51.58	56.74	51.86
isoform_147387	11.42	11.21	13.31	0.98	0.59	0.89
isoform_147388	0.05	0.05	0.05	0.45	0.7	0.47
isoform_147403	2.67	1.07	0.1	0	0	0
isoform_147531	0	0	0	1.48	0.59	0.53
isoform_147552	15.18	15.62	13.52	5.91	8.69	5.49
isoform_147600	0	0	0.12	3.08	5.49	4.3
isoform_147605	0	0.09	0	2.13	2.92	3.89
isoform_147614	0.7	0.8	0.4	0	0	0
isoform_147616	0.57	0.24	0.46	1.33	1.26	1.1
isoform_147713	9.49	8.69	10.25	18.07	19.16	19.89
isoform_14774	30.88	25.12	23.62	4.65	4.3	4.38
isoform_147765	0.63	0.41	0.85	12.96	11.33	12.66
isoform_14780	0	0	0	0.73	2.56	2.23
isoform_147993	2.61	1.49	2.06	6.4	5.89	5.27
isoform_148000	3.9	3.72	2.91	1.46	0.76	0.82
isoform_14804	230.59	235.05	202.05	476.38	517.2	538.49
isoform_148075	0.1	0.23	0.2	1.23	1.72	1.12
isoform_148129	0.81	0.66	0.95	0.24	0.23	0.12
isoform_148217	11.84	11.86	11.46	6.15	4.86	6.3
isoform_148266	0	0	0.48	10.18	9.85	8.36
isoform_148322	5.46	4.99	7.07	0.16	0	0.24
isoform_14833	11.82	12.61	13.91	6.31	5.51	4.38
isoform_148344	6.62	7.83	6.87	23.28	23.86	23.87
isoform_148373	0	0	0	4.2	4.55	2.7
isoform_148449	0.68	0.76	0.68	13.44	13.68	13.12
isoform_148534	8.29	9.03	6.87	16.7	21.58	18.34
isoform_14857	21.23	17.61	21.66	9.11	8.58	9.34
isoform_148572	1.13	1.7	1.2	0	0	0.03
isoform_148598	9.87	10.06	7.92	2.48	4.22	4.81
isoform_14865	10.71	10.63	10.32	4.47	4.35	4.81
isoform_148682	0	0	0	0.41	0.63	0.42
isoform_148687	1.92	0.87	2.18	4.45	8.46	7.23
isoform_14870	58.81	64.28	51.04	14.99	14.68	12.6
isoform_148711	2.09	1.76	2.13	0.18	0.24	0.42
isoform_148721	1.83	1.54	1.95	0.85	0.92	0.8
isoform_148796	0.58	0.82	0.5	93.14	83.84	92.55
isoform_148859	0	0	0	0.42	0.39	0.3
isoform_14887	0.07	0.17	0.07	1.02	0.92	1.16
isoform_148889	2.26	1.98	2.34	0.67	0.65	0.61
isoform_14891	5.33	3.49	4.49	11.79	11.66	11.56
isoform_148963	0	0	0	13.71	3.07	12.6
isoform_148967	2.63	3.24	3.46	1.4	1.41	1.61
isoform_149012	0	1.09	0.48	7.33	7.55	8.06
isoform_149021	0.32	0.59	0.29	0	0	0
isoform_14903	99.03	100.34	97.93	5.99	5.08	5.67
isoform_149104	0.12	0.11	0.13	2.1	1.96	2.2
isoform_149109	1.65	3.29	3.74	9.58	8.77	12.14
isoform_149117	0	0	0	0.49	0.58	0.79
isoform_14914	2.56	1.89	1.2	14.49	13.63	15.44
isoform_149160	0.65	0.37	0.53	2.7	3.63	3.06
isoform_14917	17.58	16.46	14.87	6.59	5.21	5.21
isoform_149248	0.96	0.97	0.97	213.75	214.25	209.25
isoform_14930	0	0	0	4.95	4.15	4.48
isoform_149304	3.32	2.71	2.97	0.14	0.15	0
isoform_149332	0	0.24	0.32	9.3	7.36	8.32
isoform_149450	0	0	0.04	1.06	0.48	2.21
isoform_14959	11.69	11.55	10.62	4.1	4.03	4.87
isoform_149623	0	0.09	0	0.83	0.69	0.82
isoform_149667	0.22	0.31	0.24	1.13	2.02	1.17
isoform_14972	0	0	0	0.3	0.24	0.22
isoform_149752	0.29	0	0.09	4.64	4.74	3.75
isoform_149849	0	0	0	12.02	18.55	14.31
isoform_149860	1.65	2	1.87	4.9	4.14	3.25
isoform_149914	27.33	27.52	28.32	61.4	65.29	60.4
isoform_150110	1.45	1.2	1.2	0.41	0.56	0.35
isoform_150158	0	0.02	0.04	0.4	0.2	0.28
isoform_86291	40.13	39.93	39.59	15.15	13.17	15.13
isoform_150212	4.85	4.97	4.55	1.2	0.96	0.82
isoform_150304	1.96	2.64	2.25	0.84	0.95	1.31
isoform_15037	66.45	67.13	64.25	25.06	19.53	28.36
isoform_15039	15.62	14.77	9.6	2.19	4.43	2.15
isoform_1504	0.85	0.77	0.64	0.14	0.16	0.09
isoform_15046	5.24	7.86	5.68	1.41	2.1	1.25
isoform_150501	0.62	0.28	0.98	0	0	0.05
isoform_150512	3.45	3.59	2.83	1.45	1.23	1.86
isoform_150527	6.29	7.28	6.19	0.82	0.9	0.74
isoform_150621	1.09	1.2	1.35	0.57	0.62	0.51
isoform_150630	7.47	5.54	6.62	0.63	0	0.76
isoform_150708	2.8	2.11	2	7.54	8.09	9.61
isoform_150721	1.49	1.61	1.33	0	0.14	0.34
isoform_150761	2.69	2.11	2.28	0.75	1.01	0.61
isoform_150786	1.39	1.44	1.47	0.52	0.35	0.57
isoform_15079	0	0.03	0.22	1.49	1.75	1.58
isoform_150802	1.64	1.4	1.66	3.52	4.31	3.24
isoform_15088	0	0	0	14.43	15.8	17.11
isoform_150925	0	0	0	4.47	5.26	4.06
isoform_151174	0	0	0	3.43	3.73	7.24
isoform_151234	0.15	0.15	0.13	0.68	1.09	0.57
isoform_15129	51.7	48.82	51.5	23.76	21.74	22.35
isoform_151336	0	0	0	0.3	0.34	0.79
isoform_15137	12.92	4.3	15	0.62	0.53	0.43
isoform_15157	0.64	0.54	1.73	9.02	6.49	7.84
isoform_151669	0	0	0.05	2.39	1.82	0.77
isoform_151701	4.78	3.63	2.76	9.39	9.8	7.26
isoform_151719	10.56	9.74	12.14	4.92	4.35	4.56
isoform_151763	4.01	3.93	3.08	1.82	1.73	1.44
isoform_1518	9.61	10.16	11.92	0	0	0
isoform_151806	7.66	7.91	7.9	1.17	1.5	1.07
isoform_151813	0	0	0	2.68	2.55	2.47
isoform_151840	0	0	0	35.89	34.53	37.02
isoform_201605	1.2	0.79	0.48	0.14	0.18	0.1
isoform_151938	11.76	9.94	9.95	0.94	1.17	1.66
isoform_15201	3.91	5.54	4.98	10.64	9.34	9.51
isoform_15203	10.08	10.67	9.17	20.58	21.15	19.22
isoform_15205	16.38	24.32	27.83	2.87	7.24	8.94
isoform_152063	1.85	1.76	1.37	6.29	6.1	5.05
isoform_152174	6.06	5.92	7.01	1.86	3.06	2.82
isoform_152180	0	0	0	10.17	11.51	10.56
isoform_152233	3.16	2.39	3.85	0.89	0.55	0.29
isoform_152343	0.65	0.4	0.4	3.04	2.38	1.99
isoform_152438	3.99	3.38	2.48	8.79	8.67	8.11
isoform_152459	2.16	3.36	2.67	7.2	7.26	6.51
isoform_15247	12.13	10.7	14.05	5.89	6.71	5.57
isoform_152490	0	0	0	3.2	6.09	4.36
isoform_152539	4.06	4.74	3.72	1.47	0.74	1.34
isoform_152577	0.09	0.05	0	4.9	5.11	5.44
isoform_152615	0.3	0.36	0.45	1.12	1.32	1.6
isoform_152616	0	0	0	0.96	0.64	0.34
isoform_152621	11.25	10.18	10.66	4.19	4.32	3.17
isoform_15263	44.48	45.43	45.15	14.56	13.01	14.12
isoform_152663	0.74	0.67	0.48	0	0	0
isoform_152704	4.85	4.24	3.28	1.27	0.84	1.05
isoform_152708	4.02	3.71	3.82	9.52	8.92	9.94
isoform_152717	0.1	0	0	1.54	1.54	1.21
isoform_152837	2.78	3.26	2.06	0	0.07	0
isoform_15287	0	0.44	0.44	2.69	5.06	2.59
isoform_152890	5.42	4.39	4.53	0.88	0.76	0.51
isoform_152967	0.32	0.47	0.55	0	0.08	0
isoform_153074	2.09	2.37	2.32	5.45	4.77	4.69
isoform_153078	1.89	1.94	2.14	5.44	5.67	5.02
isoform_153154	1.8	1.82	2.83	0.44	0.2	0.25
isoform_153170	0.1	0.08	0.03	3.37	2.41	2.64
isoform_15321	0	0	0	23.9	24.33	25.11
isoform_15324	8.1	4.89	8.61	16.07	14.16	13.78
isoform_153250	1.36	1.85	2.02	0.24	0.43	0.26
isoform_153282	0.91	0.52	0.7	2.86	2.36	4.53
isoform_153298	58.6	74.09	72.56	27.43	19.95	21.26
isoform_153374	0	0	0	7.87	7.66	2.75
isoform_153386	3.09	2.14	1.99	0.71	0.11	0.37
isoform_153511	2.49	1.93	2.81	4.91	5.23	5.72
isoform_153776	0.34	0.39	0.87	4.88	5.29	3.92
isoform_153782	0	0	0	11.05	18.51	9.95
isoform_15381	2.24	1.6	1.43	3.39	3.97	5.2
isoform_153848	0.72	0.91	0.77	1.69	2.09	2.51
isoform_153856	3.35	2.67	3.59	6.84	6.73	5.95
isoform_154094	0	0	0	2.85	2.84	3.01
isoform_154098	0.1	0.14	0.38	1.85	2.9	2.48
isoform_154160	0	0	0	62.01	58.84	58.45
isoform_15419	19.9	12.91	9.32	6.39	2.47	3.86
isoform_154286	6.32	5.49	5.22	2.02	3.28	3.15
isoform_154325	0.12	0.06	0.16	3.83	4.25	3.77
isoform_154391	2.19	2.22	2.43	0.39	0.6	0.44
isoform_15442	2.7	5.17	6.77	1.03	0.45	1.49
isoform_154420	0	0	0.07	2.55	3.19	1.74
isoform_154520	0	0.11	0.1	1.32	1.56	1.9
isoform_15457	20.2	19.36	20.79	0	0.92	0.34
isoform_15459	0.02	0	0	11.19	13.85	11.36
isoform_15460	4.22	6.33	6.03	2.77	1.63	1.12
isoform_154618	1.32	1.67	1.52	0.81	0.55	0.76
isoform_154668	3.71	3.31	3.99	8.46	7.71	7.82
isoform_15477	14.71	12.03	12.08	4	7.05	6.54
isoform_154777	0	0	0	3.33	4.22	4.2
isoform_154813	4.85	4.46	4.36	11.23	11.59	10.98
isoform_154923	0	0	0	0.62	1.16	0.86
isoform_154950	6.03	8.53	8.48	0.09	0.06	0
isoform_15505	1.71	2.11	2.59	5.14	4.72	3.89
isoform_155085	2.29	1.63	1.38	0	0	0
isoform_155129	0	0.04	0	1.16	1.65	1.16
isoform_15514	19.57	24.17	21.19	9.5	11.63	10.35
isoform_15515	0.63	0.69	0.72	2.41	2.47	3.02
isoform_15520	6.72	8.61	6.47	2.74	2.93	3.91
isoform_155416	3.23	3.28	2.62	0.56	0.56	0.56
isoform_155419	1.32	1.09	1.66	0.07	0.14	0.14
isoform_155444	2.82	1.6	4.08	13.33	16.28	12.41
isoform_15551	14.66	14.2	15.88	3.3	3.52	3.2
isoform_15559	10.92	8.88	10.07	0.93	0	0.42
isoform_15562	14.39	13.42	15.31	5.67	5.43	5.6
isoform_15574	106.83	117.86	109.99	40.42	46.3	40.21
isoform_155747	0	0	0	7.47	12.02	9.17
isoform_155796	2.61	3.26	2.76	1.1	0.71	1.02
isoform_15583	0	0	0	2.28	2.88	2.53
isoform_155843	0	0	0	3.51	1.99	2.9
isoform_155868	0.43	0.68	0.49	4.81	3.93	4.04
isoform_15593	0	0	0	0.24	0.47	0.82
isoform_155980	0	0.54	0.57	5.15	4.92	4.75
isoform_15605	77.01	77.04	77.13	21.12	21.02	21.33
isoform_15609	14.4	13.95	14.87	4.52	5.53	5.38
isoform_156189	11.32	7.39	4.39	2.42	0.88	2.16
isoform_156218	0.55	0.44	0.57	0.16	0.07	0.11
isoform_156237	2.23	2.43	2.75	5.99	5.81	5.88
isoform_156241	1.05	1.01	0.66	0	0.14	0.1
isoform_156265	1.05	1.07	0.74	0.21	0.06	0.21
isoform_15629	0.09	0.14	0.09	3.58	2.94	3.17
isoform_1564	8.17	5.14	7.06	0	0	0
isoform_15644	14.22	12.16	15.58	5.77	6.2	7.42
isoform_156441	0	0	0	1.15	1.32	2.79
isoform_156483	0.1	0.1	0.31	8.07	10.15	9.07
isoform_156524	0.23	0.48	0.69	1.61	1.82	1.51
isoform_156595	0.27	0.11	0.33	2.25	2	1.65
isoform_15663	3.7	3.13	3.77	1.74	1.38	1.56
isoform_15664	0	0.05	0	1.55	3.32	5.21
isoform_1567	14.23	14.2	11.4	4.87	5.19	3.82
isoform_15670	35.08	39.07	36.85	0.26	0.22	0.24
isoform_156707	5.66	6.26	5.46	0	0.02	0
isoform_156715	9.44	9.75	9.66	1.43	1.36	1.29
isoform_156737	39.75	37.25	34.32	7.76	7.01	8.32
isoform_156740	0.3	0.46	0.85	4.1	4.06	2.71
isoform_156766	0	0	0	1.06	1.34	2.66
isoform_156779	0.09	0.91	1.3	0	0	0
isoform_156783	0.48	0.31	2.88	0	0	0
isoform_156811	3.3	4.02	3.05	0.85	0.85	0.47
isoform_156877	0.68	0.6	0.75	2.71	2.88	2.59
isoform_15690	7.39	6.03	2.11	20.05	20.23	20.93
isoform_15699	5.84	6.11	5.8	2.53	2.11	3.08
isoform_156998	0	0	0	0.68	1.32	1.37
isoform_15707	15.79	15.89	14.83	7.81	7.7	6.89
isoform_157114	0	0	0	1.05	1.12	0.86
isoform_15712	0	0	0	2.1	6.34	2.72
isoform_157197	2.6	3.36	1.63	10.86	10.19	8.9
isoform_157207	0	0	0	0.37	0.97	0.43
isoform_157247	2.78	2.26	2.29	0.33	0.3	0.23
isoform_157255	1.09	1.11	1.05	4.03	3.76	4.02
isoform_157309	0.43	0.42	0.55	11.43	10.49	11
isoform_157324	1.45	7.48	0.33	0	0	0
isoform_157346	4.65	5.43	5.3	1.49	1.33	1.85
isoform_157356	1.98	3.34	3.41	6.79	6.69	4.59
isoform_157374	1.47	1.29	1.05	4.61	3.56	3.77
isoform_157392	7.67	7.47	6.09	32.83	31.63	28.36
isoform_15747	3.1	2.64	5.27	0.62	1.15	0.44
isoform_157529	5.08	3.69	4.19	11.54	17.49	14.43
isoform_157582	7.39	6.49	6.4	2.12	3.02	2.55
isoform_157716	0.46	0.95	0.53	0	0	0
isoform_157743	28.97	31.47	34.51	70.47	78.95	73.96
isoform_157747	0.33	0	0.61	4.81	6.18	5.9
isoform_157801	2.57	3.08	3.01	0.36	0.54	0.3
isoform_15785	16.18	13.04	12.14	48.92	50.87	52.7
isoform_15791	11.15	13.63	15.1	1.59	0.55	0.76
isoform_157932	0	0	0	1.77	0.57	1.41
isoform_158089	4.48	6.64	3.6	0.7	0.97	0.8
isoform_15810	5.91	9.15	8.34	19.34	16.55	12.4
isoform_158106	3.26	3.42	2.58	1.04	0.97	1.61
isoform_158108	1.5	1.07	2	0	0	0
isoform_158116	0	0	0	0.43	1.11	0.44
isoform_158117	0.35	0.17	0.63	2.59	1.99	2.16
isoform_158170	9.17	9	7.94	3.16	3.92	5.07
isoform_158175	9	8.37	7.6	0.18	0.25	0.26
isoform_158225	4.3	4.01	3.93	1.03	1.37	1.15
isoform_158278	0	0.06	0.07	0.65	0.9	0.43
isoform_15830	52.4	40.58	54	17	26.86	16.96
isoform_158330	0	0	0	1.01	1.58	2
isoform_158388	0.6	0.34	1.03	2.15	2.48	3.07
isoform_158443	5.41	5.56	5.17	12.29	10.37	11.42
isoform_158536	3.48	7.92	5.21	14.48	12.92	16.24
isoform_158626	19.72	18.71	18.95	5.54	5.13	5.76
isoform_158703	0.87	0.74	0.77	2.26	3.42	3.13
isoform_158811	0	0	0	10.96	8.21	6.14
isoform_158825	8.62	8.43	7.83	3.31	2.6	2.22
isoform_158844	3.69	4.64	4.51	0.25	0.33	0.24
isoform_158901	0.53	1.03	1.06	2.03	1.98	2.63
isoform_158989	11.25	10.63	12.43	5.81	5.03	5.77
isoform_159185	2.06	3.05	2.09	14.57	11.79	12.07
isoform_159186	0.07	0.2	0.07	1.6	0.71	1.77
isoform_159244	0.06	0	0.12	1.3	0.7	1.23
isoform_15931	0.94	1.18	1.15	2.54	2.09	2.7
isoform_159315	0	0	0	1.42	1.06	1.29
isoform_159344	4.85	4.95	5.37	1.7	1.9	1.53
isoform_159355	0.62	0.47	0.47	1.86	1.93	1.82
isoform_159381	0.31	0.97	1.12	0	0	0
isoform_159390	3.4	3.08	2.71	8.9	8.44	8.77
isoform_159423	0.85	0.94	0.65	3.1	3.41	3.96
isoform_159424	0	0	0	0.16	0.22	0.38
isoform_159451	0	0	0	10.61	17.42	17.02
isoform_159606	0.64	0.5	0.88	2.57	1.84	1.75
isoform_159739	2.84	3.93	4.07	0.54	0.41	0.33
isoform_159784	0.63	0.79	0.38	4.86	4.31	4.92
isoform_15980	44.16	40.28	45.94	7.21	6.2	6.71
isoform_15990	1550.67	1570.53	1598.23	329.61	343.8	335.25
isoform_16000	0	0	0	2.19	0.55	0.89
isoform_160025	328.97	318.82	316.12	771.08	784.01	764.9
isoform_160052	0	0.27	0.08	2	2.25	3
isoform_160057	0	0	0	0.72	2.61	1.68
isoform_160117	6.86	6.17	5.43	0	0.88	1.09
isoform_16018	16.47	16.66	16.78	6.05	6.72	6.05
isoform_160349	1.9	2.08	1.62	4.66	3.74	4.01
isoform_160411	0.02	0	0.08	0.79	0.77	1.34
isoform_166772	12.41	15.74	15.67	44.38	43.81	45.68
isoform_160467	1.95	3.3	0.9	0	0	0
isoform_160474	0.64	2.2	1.06	0	0	0
isoform_160531	0	0.29	0	2.55	5.12	3.33
isoform_160576	8.85	5.51	7.8	1.61	2.12	0.58
isoform_160588	0.99	1.51	0.55	0	0	0
isoform_16060	0	0	0	3.32	1.44	3.33
isoform_160601	17.15	18.67	18.48	5.57	10.82	8.32
isoform_173239	23.05	23.67	27.81	12.95	9.44	13.67
isoform_16068	6.17	3.95	3.62	154.27	157.94	162.65
isoform_160884	0.58	0.45	0.87	1.78	1.67	1.58
isoform_160889	0	0	0	0.5	0.83	0.49
isoform_160959	0.25	0	0	8.12	10.73	8.13
isoform_160983	9.05	8.74	5.11	2.21	2.89	1.69
isoform_16101	5.05	4.42	3.78	0.33	0.26	0.26
isoform_161021	0.53	0.54	0.51	1.62	1.23	1.66
isoform_161022	0	0	0	5.67	4.08	4.18
isoform_161038	0.9	0.64	0.58	0.04	0.1	0.05
isoform_161040	1.84	1.52	1.78	4.57	4.15	4.41
isoform_161148	0.63	0.73	1.08	2.13	1.93	2.38
isoform_161208	0	0	0.18	7.79	9.12	9.49
isoform_161215	0.13	0.1	0.19	1.09	0.67	0.67
isoform_161253	0.88	0.52	0.65	1.73	2.45	1.95
isoform_161291	1.08	1.08	1.51	3.52	3.99	3.57
isoform_1613	5.42	7.86	4.96	13.31	14.51	14.68
isoform_161308	18.77	21.58	18.14	4.74	3.75	2.5
isoform_16131	0.13	0.06	0	4.9	4.23	4.14
isoform_16136	16.96	14.9	12.54	5.15	5.51	6.96
isoform_161364	1.63	1.28	1.78	0.4	0.42	0.61
isoform_1614	13.17	12.01	14.42	45.18	35.54	43.76
isoform_161442	3.55	4.91	3.4	1.09	1.49	1.01
isoform_16154	71.87	81.51	72.36	3.97	6.31	5.6
isoform_161558	1.15	0.76	0.96	0.2	0.29	0.17
isoform_161690	0	0	0	11.34	12.24	12.07
isoform_161707	0.93	0	0.8	23.69	27.23	21.68
isoform_161714	6.18	6.4	7.54	13.1	17.06	15.3
isoform_161778	0	0	0	0.21	0.19	0.2
isoform_161793	0.88	0.78	1.32	3.07	3.67	2.8
isoform_16181	81.95	78.35	78.31	33.76	34.56	34.85
isoform_161831	65.67	53.76	65.51	15.55	14.88	15.66
isoform_161850	0	0	0	1.63	2.14	2.64
isoform_161866	2.2	2.4	2.63	0.26	0.23	0.38
isoform_161943	0	0	0	3.01	2.37	1.95
isoform_16213	1.47	0.95	1	2.77	6.53	3.76
isoform_162150	11.55	9.31	11.29	5.22	4.53	5.55
isoform_162181	4.71	3.99	5.55	0.97	0.65	0.71
isoform_162203	5.34	7.62	6.33	12.75	18.16	17.48
isoform_162214	3.13	3.13	2.1	22.07	18.15	21.47
isoform_162270	0	0	0	1.59	0.89	1.5
isoform_162282	0.07	0.13	0.11	1.65	2.13	1.14
isoform_162317	9.29	9.99	9.01	4.95	3.94	3.56
isoform_162322	0.08	0.3	0	1.62	2.95	2.21
isoform_16241	11.06	6.59	10.46	2.84	3.8	3.74
isoform_162448	2.05	2.67	2.44	0.69	0.36	0.55
isoform_162533	0.32	0.54	0.4	1.37	1.63	1.68
isoform_162565	0.64	0.55	0.45	2.37	2.87	4.23
isoform_16261	10.29	14.42	13.07	1.58	0.88	0.82
isoform_162741	0.83	0.82	0.6	0	0	0
isoform_162749	0	0	0	0.87	0.75	0.63
isoform_16279	2.06	1.76	0.64	0	0	0
isoform_162831	1.69	1.93	1.92	3.25	4.16	4.56
isoform_162866	1.44	1.42	1.25	0	0	0
isoform_14532	14.04	16.04	15.47	5.29	3.48	3.57
isoform_163028	1.84	1.39	1.46	0.49	0.43	0.62
isoform_16305	3.02	4.02	1.78	7.12	7.17	7.97
isoform_163057	4.37	3.77	3.26	15.7	15.37	16.59
isoform_163086	0	0	0.14	19.65	19.89	18.94
isoform_163091	0.96	1.43	2.36	0	0	0
isoform_163149	6.11	11.35	8.68	33.7	19.65	21.82
isoform_16331	2.75	4.04	3.01	1.3	0.9	0.48
isoform_198124	4.75	5.3	5.02	2.12	1.65	2.21
isoform_16340	11.29	9.87	11.12	4.88	6.25	3.05
isoform_163494	0	0	0	0.25	0.25	0.17
isoform_16358	12.09	12.73	13.62	40.61	40.7	38.89
isoform_1636	15.22	20.76	17.23	6.57	5.51	7.04
isoform_163617	0.16	0	0.32	24.75	21.97	23.2
isoform_163720	0.27	0.38	0.13	1.26	1.29	0.97
isoform_16374	0.72	1.38	0.95	3.48	4.21	3.04
isoform_90793	0	0.5	0	14.09	14.85	14.33
isoform_163793	0.96	0.95	0.69	0.34	0.44	0.31
isoform_163806	0.86	1.05	1.31	0	0.13	0.06
isoform_163860	2.99	2.83	2.66	0.52	0.95	0.53
isoform_16407	6.94	10.1	5.96	29.4	31.69	31.95
isoform_164184	1.39	1.48	1.79	0.28	0.34	0.4
isoform_164186	0.59	0.47	0.83	2.85	2.35	4.11
isoform_164189	3.05	2.92	3.49	6.18	7.42	6.25
isoform_1642	0.51	0.53	0.55	4.73	3.98	3.9
isoform_164292	0	0	0	0.92	0.32	0.17
isoform_164297	0	0	0.04	4.87	4.25	4.52
isoform_164356	0	0	0	0.74	0.4	0.44
isoform_164387	0	0	0	3.2	2.7	3.06
isoform_164389	0	0.06	0.06	5.38	5.54	5.97
isoform_215659	10.68	9.05	8.37	4.34	3.73	2.28
isoform_164513	0	0	0	0.09	0.18	0.15
isoform_164543	6.2	10.22	5.5	1.14	1.8	3.25
isoform_164599	0.98	0.98	0.98	1.9	1.99	2.14
isoform_164628	15.53	12.9	14.9	6.17	5.59	6.83
isoform_16491	0	0	0	1.14	1.56	2.21
isoform_164978	2.62	2.44	2.33	6.26	5.04	4.8
isoform_16500	3.64	4.86	5.19	1.11	1.45	0.5
isoform_16504	3.93	3.43	2.96	6.54	10.06	11.54
isoform_165111	0	0	0	2.48	0.71	1.35
isoform_16518	2.64	2.48	2.23	4.41	5.15	5.73
isoform_165246	6.93	6.51	6.12	44.01	37.94	41.79
isoform_16525	0	0	0.04	0.68	0.59	0.41
isoform_165273	2.19	1.61	1.9	3.98	3.53	3.94
isoform_165290	49.76	49.47	48.26	3.91	3.97	4.52
isoform_165293	4.08	3.01	5.58	14.32	11.73	13.07
isoform_16544	1.06	0.92	0.8	8.17	6.07	6.96
isoform_165470	0.51	1.2	1.62	7.5	5.15	5.48
isoform_16552	0.06	0.27	0	7.26	6.82	8.54
isoform_165521	0.76	0.66	1.14	2.81	3.77	3.06
isoform_165545	0	0.03	0	1.87	1.66	1.9
isoform_165583	7.43	6.61	6.5	2.98	2.36	2.49
isoform_165619	0	0	0.15	1.17	0.97	0.97
isoform_165647	1.67	2.19	0.97	0.13	0.18	0.09
isoform_165701	0	0	0	0.71	0.72	0.6
isoform_165751	0.5	0.54	0.87	4.46	3.94	4.19
isoform_165852	5.89	13.21	7.54	0	0	0
isoform_165859	0	0.12	0	1.54	1.2	1.25
isoform_16586	130.12	124.49	124.51	27.34	27.28	24.8
isoform_165882	0	0	0	2.47	2.63	2.09
isoform_16589	0	0	0	1.58	2.2	1.34
isoform_165942	0.92	0.45	0.93	3.17	2.64	2.91
isoform_165995	1.75	1.46	1.31	0	0	0
isoform_16602	10.52	15.79	18.81	0	0	0
isoform_166121	99.8	101.21	104.29	0	0	0
isoform_166171	0	0	0	3.65	4.52	4.36
isoform_166318	3.62	3.08	5.34	0.29	0.72	0.43
isoform_166319	3.01	3.11	3.54	7.5	7.58	7.44
isoform_16632	23.84	28.86	18.4	8.38	10.18	7.22
isoform_166347	3.92	4.22	4.06	1.05	0.99	0.79
isoform_166437	1.31	1.53	2.59	4.72	4.13	3.17
isoform_166474	0	0	0	4.6	2.08	3.89
isoform_166507	2.93	1.7	2.65	0.12	0.25	0.13
isoform_166560	0	0	0	0.34	0.61	0.31
isoform_16665	18.36	26.69	19.91	64.66	47.73	49.27
isoform_166681	0	0.27	0	1.22	1.82	1.27
isoform_282027	1.11	1.01	1.19	3.17	2.93	2.84
isoform_166758	0.42	0.51	0.21	8.78	8.97	10.24
isoform_16680	0.05	0	0	5.55	6.28	5.67
isoform_166825	3.16	2.98	2.38	0	0	0
isoform_166841	0	0	0	1.53	1.38	1.64
isoform_166892	0.2	0.22	0.31	2.36	2.97	2.3
isoform_16697	0	0.03	0.05	2.29	1.76	1.46
isoform_16698	9.6	8.83	9.06	4.58	4.02	4.05
isoform_167036	0.1	0.05	0.05	5.71	5.36	4.93
isoform_16707	3.92	2.24	2.15	13.56	10.12	10.82
isoform_167075	1.08	1.44	0.83	2.54	2.79	3.52
isoform_167124	0.35	0.66	1.16	5.1	5.32	3.98
isoform_167125	6.4	6.4	7.39	2.11	2.12	0.95
isoform_167142	5.36	6.21	2.77	0	0.21	0
isoform_16717	8.62	1.81	2.3	89.95	84.14	78.68
isoform_1672	0.88	0.99	1.88	0	0	0
isoform_16722	8.65	9.66	8.3	20.02	21.15	23.09
isoform_167329	4.52	4.81	4.56	20.31	23.25	22.51
isoform_167407	0.44	0.33	0.37	0	0	0
isoform_167420	0.01	0.01	0.01	0.2	0.23	0.33
isoform_167490	1.36	2.56	1.58	0	0	0
isoform_167509	4.59	4.4	3.88	0.57	0.5	0.5
isoform_167539	13.74	15.32	13.87	4.48	1.93	4.13
isoform_167581	59.9	64.16	57.97	27.52	23.93	27.99
isoform_167594	10.91	10.9	12.34	3.48	3.28	3.39
isoform_167596	5.93	5.1	5.75	17.63	18.16	18.81
isoform_167634	0	0	0	8.27	6.76	8.82
isoform_167683	0.53	0.35	0.75	0	0	0
isoform_167738	4.92	3.2	5.96	8.61	12.48	13.88
isoform_167836	7.82	5.76	7.91	16.58	13.14	17.95
isoform_167972	2.21	3.7	2.24	7.11	7.36	8.25
isoform_167984	1.6	1.57	1.37	4.84	3.54	3.99
isoform_168014	5.29	4.55	5.85	17.59	17.88	16.57
isoform_168033	17.06	16.8	12.83	3.11	7.09	4.25
isoform_168082	2.15	1.79	1.87	5.78	4.17	5
isoform_16811	17.67	29.8	27.66	8.7	9.88	13.68
isoform_168169	0	0	0	0.67	1.51	1.09
isoform_1682	6.53	2.78	4.25	13.88	14.66	14.98
isoform_16820	0	0	0	1.32	1.13	1.45
isoform_168309	1.02	1.17	0.91	2.31	2.43	2.54
isoform_168457	0.14	0	0	11.77	12.48	11.29
isoform_16847	11.57	12.25	14.17	3.76	7	4.59
isoform_16851	1.43	1.58	1.91	9.2	9.78	8.76
isoform_168550	4.21	4.27	4.52	12.52	11.79	11.71
isoform_1687	2.35	1.72	2.43	8.88	9	7.69
isoform_168750	1.66	2.77	2.23	5.05	4.33	5.03
isoform_168784	0.52	0.47	0.25	7.16	7	6.79
isoform_16882	1.28	0.63	5.55	0	0	0
isoform_168865	2.07	1.65	1.62	0.71	0.57	0.46
isoform_168933	16.36	14.49	15.49	6.61	7.7	6.03
isoform_169017	4.9	4.71	2.29	0	0	0
isoform_243708	0.11	0.05	0.11	1.85	1.57	1.97
isoform_16906	0.03	0	0	2.02	2.94	2.43
isoform_169071	2.95	3.04	2.18	6.61	7.04	6.86
isoform_169101	2.11	2.41	1.58	7.88	9.82	9.86
isoform_169105	0.12	0.28	0.43	0	0	0
isoform_16921	41.52	41.93	40.42	9.87	11.13	11.14
isoform_169247	0	0	0	0.73	0.63	0.27
isoform_169266	0.08	0	0	1.6	2.35	1.81
isoform_169268	0.92	1.75	1.76	5.31	5.32	3.26
isoform_16927	69.94	69.88	68.82	11.56	10.93	15.05
isoform_16929	5.59	5.9	5	2.7	2.22	2.89
isoform_16931	3.48	3.8	2.3	24.68	22.39	20.3
isoform_169339	4.2	3.06	3.25	9.36	7.68	8.65
isoform_169345	0	0	0	24.51	22.67	28.55
isoform_169359	8.61	7.45	7.74	0.64	0.37	0.37
isoform_169423	0.52	0.68	1.48	0	0	0
isoform_169426	0.16	0.38	0.38	2.15	1.39	1.93
isoform_169480	0.1	0.17	0.09	0.69	0.45	0.37
isoform_16949	13.09	13.59	15.51	8.31	5.92	6.11
isoform_169565	0	0	0	1.99	4.55	3.71
isoform_169605	0.86	0.49	0.44	0	0	0
isoform_16965	0.06	0.26	0.2	1.41	2.46	1.05
isoform_169653	5.36	6.55	4.84	0.06	0.19	0.12
isoform_16967	125.11	127.35	122.77	26.72	27.66	27.23
isoform_16970	4.51	6.43	5.15	11.85	22.61	9.39
isoform_169803	4.18	5.48	3.98	2.66	1.79	2.21
isoform_16983	4.78	7.14	5.37	15.66	15.34	16.19
isoform_16988	1.07	0.33	1.19	2.68	3.22	4.42
isoform_169908	14.08	15.11	11.06	2.43	5.78	5.25
isoform_169983	3.15	3.86	2.85	0	0	0
isoform_170093	0.36	0.6	0.51	6.12	6.34	6.33
isoform_170121	14.89	15.46	4.72	138.14	127.78	151.64
isoform_170234	4.69	4.8	4.03	14.42	14.44	11.47
isoform_170264	9.32	11.47	16.01	4.76	4.63	6.79
isoform_170280	0.24	0.16	0.3	0	0	0
isoform_1703	11.1	12.6	10.52	2.32	2.05	2.71
isoform_170326	14.48	14.99	17.1	6.16	8.6	4.47
isoform_170369	1.48	1.07	1.47	4.22	3.79	3.09
isoform_170386	0.67	0.97	1.33	5.89	3.51	4.2
isoform_17047	3.19	3.2	3.27	12.4	11.91	12.04
isoform_170489	2.99	2.9	2.87	0.76	0.74	0.84
isoform_170513	0.19	0.27	0.17	3.69	3.18	3.9
isoform_170515	14.28	14.59	15.6	6.82	4.67	6.84
isoform_170757	0.19	0	0	2.3	2.78	2
isoform_170824	65.34	63.25	61.78	19.45	21.36	25.51
isoform_170839	0	0	0	5.1	4.85	4.23
isoform_171010	0.21	0.21	0.26	0	0	0
isoform_17102	27.19	33.65	30.64	72.26	76.51	67.42
isoform_171028	1.54	1.03	2.84	0	0	0
isoform_171037	0	0.09	0	1.43	1.22	1.76
isoform_17105	1.75	1.51	1.96	7.46	6.47	7.13
isoform_171153	0	0	0	17.89	18.19	15.61
isoform_171247	0.79	0.62	0.94	1.82	1.63	1.98
isoform_171376	0.64	0.73	0.36	3.5	3.06	3.84
isoform_171453	1.51	1.85	1.78	7.35	7.09	5.15
isoform_17148	2.27	2.88	2.27	1.03	0.94	0.74
isoform_171516	0.86	0.19	0.53	3.74	2.1	2.12
isoform_171555	0	0	0	0.97	0.98	0.82
isoform_171567	18.75	19.4	20.21	5.28	3.32	4.12
isoform_17173	4.56	3.63	2.44	6.9	7.52	8.17
isoform_171802	0	0	0.09	2.08	6.05	4.06
isoform_171840	0	0	0	0.47	0.49	0.85
isoform_171882	2.23	2.41	2.49	0.22	0.41	0.41
isoform_171902	3.85	3.92	3.49	0.83	0.48	0.52
isoform_171940	0.5	0.33	0.3	4.6	4.45	3.63
isoform_172002	1.27	0.95	0.88	4.21	5.03	4.02
isoform_17208	10.82	13.69	16.11	33.11	36.88	35.12
isoform_1721	12.28	12.73	12.04	6.98	5.24	5.71
isoform_172158	0.07	0.21	0.19	9.79	9.75	10.81
isoform_172175	0.28	0.49	0.4	0.91	1.61	1.52
isoform_172219	0.12	0.15	0	3.62	2.89	4.08
isoform_172232	0.24	0.19	0.29	1.29	0.79	0.72
isoform_172261	188.6	193.73	190.16	71.83	67.53	60.66
isoform_172328	0.35	1.58	0.83	6.56	9.91	8.42
isoform_172343	0	0	0	16.26	15.66	12.99
isoform_17235	0	0	0	11.88	14.38	12.61
isoform_172351	9.45	10.58	9.87	2.07	1.01	2.06
isoform_172367	0	0	0.14	0.78	1.46	0.78
isoform_172419	2.04	2	1.76	5.43	5.88	6.07
isoform_17253	8.69	6.88	11.48	3.22	3.16	1.35
isoform_172618	10.13	8.36	9.25	2.84	1.88	2.23
isoform_17268	19.91	13.3	22.88	4.34	1.57	0.34
isoform_17269	4.45	3.47	3.83	9.02	8.56	8.13
isoform_172697	7.59	9.1	8.85	3.85	3.57	4.15
isoform_172735	0.56	0.3	0.45	0.02	0.01	0.05
isoform_172800	9.2	8.59	9.7	0.89	3.41	1.57
isoform_172868	18.06	18.35	18.38	76.42	68.85	78.67
isoform_172926	110	88.35	83.25	14.73	16.88	19.74
isoform_172965	1.88	2.72	2.32	0.66	0.82	0.56
isoform_137636	3.15	6.95	5.19	1	1.59	1.94
isoform_173128	0	0	0	4.49	5.84	4.89
isoform_173143	0.5	0.61	0.83	1.81	2.07	1.54
isoform_173146	0.03	0	0.06	4.97	5.92	5.26
isoform_173268	7.28	6.79	8.18	24.27	25.04	26.41
isoform_173316	4.17	4.4	4.18	29.66	35.86	36.95
isoform_173476	0	0	0	8.19	7.36	8.23
isoform_173491	4.76	5.8	3.99	21.03	19.34	18.58
isoform_173494	5.85	6.35	7.26	2.66	2.32	3.16
isoform_173546	0.75	1.03	1.34	5.3	4.84	4.67
isoform_17362	33.21	35.3	30.24	15.25	12.94	11.31
isoform_173630	0	0	0.19	4.28	2.97	4.54
isoform_173674	1.99	2.01	1.46	0.42	0.66	0.62
isoform_173759	14.96	14.7	13.27	2.45	6	4.21
isoform_173788	0	0	0	1.53	0.51	1.1
isoform_173793	3.53	4.24	3.45	1.57	1.64	1.59
isoform_173866	57.37	60.37	61.25	18.8	6.91	15.21
isoform_173928	0	0.14	0	1.33	1.89	1.48
isoform_173993	0	0	0	2.26	2.01	3.77
isoform_174091	0	0	0	1.72	2.07	1.25
isoform_174140	13.52	13.88	15.08	5.12	5.93	4.81
isoform_174225	0	0	0	5.85	5.24	5.28
isoform_174230	5.69	5.86	6.39	15.58	14.66	10.99
isoform_174266	0.56	0.66	0.36	2.74	2.49	2.52
isoform_17430	19.32	18	22.15	42.03	44.29	44.41
isoform_174304	0.32	1.41	0.64	0	0	0
isoform_174361	0	0	0	7.41	9.2	8.23
isoform_17441	7.82	9.18	9.37	3.81	3.61	4.49
isoform_174436	0	0	0	1.07	0.79	0.49
isoform_17448	11.15	11.08	9.68	33.89	31.45	30.69
isoform_174542	44.6	45.04	46.36	98.03	90.5	89.42
isoform_17461	4.16	6.35	5.48	0.97	0.83	0.31
isoform_174634	11.69	12.71	11.78	4.71	4.24	4.95
isoform_174669	3.6	3.36	3.39	0.26	0.13	0.16
isoform_17469	6.17	1.52	2.04	22.78	19.76	11.95
isoform_17472	80.15	66.44	72.51	31.49	26.9	18.78
isoform_17477	21.3	16.7	18.79	6.06	6.09	5.7
isoform_17480	7.78	6.08	3.81	2.79	1.29	1.39
isoform_174817	0.8	1.35	1.05	19.04	18.71	17.43
isoform_174870	0	0	0	5.67	6.11	5.31
isoform_174947	5.95	6	3.19	0.35	0.69	0
isoform_174974	0	0	0	3.29	4.13	1.98
isoform_175107	1.81	1.49	1.9	5.02	5.86	5.45
isoform_175187	6.96	5.11	5.47	15.53	14.48	14.86
isoform_17524	27.1	14.89	18.86	8.2	6.43	6.43
isoform_175267	8.4	9.05	4.74	12.99	17.46	14.28
isoform_175362	0	0	0	7.2	6.49	5.51
isoform_17537	0	0.12	0	5.93	6.77	5.92
isoform_175372	0.25	0	0.25	8.96	12.38	10.75
isoform_17538	11.41	21.15	15.44	48.54	59.8	51.45
isoform_17540	0.05	0.06	0	4.94	5.24	5.68
isoform_175406	2.79	2.81	2.95	0.32	0.24	0.1
isoform_175408	2.79	1.78	2.56	1.17	0.63	0.59
isoform_175457	0	0	0	1.27	3.5	2.71
isoform_175470	7.58	7.36	9.65	0.64	0.51	0
isoform_175489	0.54	0.56	0.68	1.43	1.33	1.61
isoform_175539	0.05	0.05	0.05	1.63	1.55	1.14
isoform_175544	1.68	1.8	1.51	0.31	0.54	0.48
isoform_17565	2.83	2.58	3.58	0.35	0.49	0.35
isoform_17568	0.56	0.34	0.34	2	2.41	1.42
isoform_17579	0.75	0.91	0.71	0	0	0
isoform_175813	7	9.24	8.63	4.29	2.64	3.16
isoform_175819	5.94	7.42	6.66	2.12	2.59	3.32
isoform_175844	9.61	9.36	9.18	1.62	2.13	2.13
isoform_17586	0	0	0	11.59	8.19	10.75
isoform_175919	0	0	0	0.61	0.49	0.28
isoform_175922	1.47	0.75	1.93	0.3	0.1	0.2
isoform_17595	1.45	1.33	2.48	5	4.78	5.87
isoform_175959	17.38	18.51	18.71	10.25	9.55	5.61
isoform_175998	4.15	3.5	3	1.19	1.56	2.01
isoform_17602	0.45	0.65	0.27	0	0	0
isoform_176037	3.86	3.87	4.79	1.02	0.53	0.68
isoform_17607	0.76	2.07	2.32	6.64	7	3.88
isoform_176253	11.03	8.21	9.19	0.52	1.18	2.38
isoform_176272	7.1	6.82	7.37	2.84	3.47	2.87
isoform_176291	5.41	4.69	3.12	13.2	13.49	12.76
isoform_176407	0	0	0	39.41	38.2	39.96
isoform_176433	2.52	2.62	3.1	0.27	0.34	0.34
isoform_176487	4.3	2.97	2.68	12.32	12.04	10.51
isoform_176506	1.76	2	1.78	0.22	0.44	0.48
isoform_176531	4.71	4.69	4.4	0.8	0.57	1
isoform_176567	0	0.12	0.06	5.86	6.26	6.07
isoform_17660	0	0	0	82.89	20.71	64.41
isoform_176687	7.88	5.45	6.26	33.6	26.53	29.63
isoform_176688	2.46	2.55	1.21	0	0	0
isoform_176708	0	0	0	2.86	3.32	3.49
isoform_176716	0	0	0	1.45	1.39	2.22
isoform_176787	0	0	0	0.74	0.42	0.59
isoform_176788	1.22	1.45	1.48	0.48	0.34	0.34
isoform_176822	3.75	3.84	1.8	38.01	42.5	39.02
isoform_176860	0.55	0.47	0.3	0.99	1.31	0.98
isoform_176976	5.31	4.69	4.83	2.02	2.43	2.74
isoform_177016	0	0	0	0.57	0.96	0.74
isoform_177032	2.4	4.88	4.3	0.4	0.85	1.06
isoform_177033	0.76	0.92	1.03	0.3	0.25	0.25
isoform_17711	0	0.08	0	1.25	0.89	1.35
isoform_177208	0.06	0	0.07	2.14	1.88	1.67
isoform_177213	1.23	0.86	0.3	0	0	0
isoform_177370	7.42	4.76	5.48	0.78	1.49	0.95
isoform_177387	14.37	16.68	15.24	4.5	5.03	5.06
isoform_177388	0	0	0	1.63	1.25	0.37
isoform_177394	4.91	6.25	4.91	1.58	1.33	1.16
isoform_17740	9.93	16.78	12.93	49.24	59.01	55.21
isoform_177443	0	0	0	0.73	0.31	0.81
isoform_177482	0.85	1.08	2.83	0	0	0
isoform_177515	0.63	0.4	0.53	0	0	0
isoform_177541	0	0	0	7.23	8.97	9.3
isoform_177556	2.27	1.42	1.93	0.84	0.69	0.75
isoform_17756	0	0	0	0.37	1.47	1.7
isoform_177561	2.53	1.67	1.42	7.08	5.56	5.32
isoform_177679	0	0.27	0.34	1.9	1.27	2.1
isoform_1777	26.86	20.95	21.24	3.79	5.03	3.49
isoform_17775	2.11	2.46	1.85	0	0	0
isoform_177926	0.51	0.35	0.91	0	0	0
isoform_177963	0	0	0	1.39	1.13	0.92
isoform_17798	49.05	53.43	36.25	4.02	5.78	10.08
isoform_17801	2.63	2.89	3.22	0	0	0
isoform_178013	5.08	4.74	5.27	0	0	0
isoform_178089	0.49	0	0.07	4.5	4.84	4.41
isoform_17820	1.09	1.37	1.15	2.54	3.64	2.15
isoform_17829	3.54	4.22	4.11	10.43	9.69	12.55
isoform_178293	7.06	8.51	7.53	2.81	2.56	2.95
isoform_178326	1.57	1.36	1.32	0.32	0.08	0.25
isoform_178526	4.61	2.94	3.67	1.3	0.8	1.55
isoform_17854	5.39	5.69	5.04	14.6	10.77	10.53
isoform_178542	0.56	1.19	1.45	3.75	3.94	3.11
isoform_17856	11.15	14.28	13.98	0.58	0.67	0
isoform_178601	5.13	8.35	7.51	1.93	0.84	0.23
isoform_17861	24.1	20.84	21.82	44.03	50.93	43.02
isoform_178639	3.46	3.62	3.3	0	0	0
isoform_178690	0	0	0	1.03	0.66	0.55
isoform_17874	3.5	1.55	2.2	8.21	9.95	7.55
isoform_17881	19.39	18.82	16.74	1.11	1.84	2.68
isoform_178832	1.6	1.11	1.41	5.38	6.13	5.42
isoform_178868	0.75	0.9	1.12	8.55	8.24	7.08
isoform_178872	0	0	0.06	3.81	3.57	2.73
isoform_17889	0	0	0	1.6	7.38	6.26
isoform_178944	0	0	0.07	2.85	3.57	3.57
isoform_179001	0	0	0	0.57	0.35	0.51
isoform_179014	0.07	0	0	22.94	23.01	19.99
isoform_179042	2	1.9	1.79	4.94	4.89	4.72
isoform_17909	0.45	0.68	0.67	2.5	2.5	2.69
isoform_179120	10.37	8.81	10.18	4.12	3.44	5.5
isoform_179198	1.12	1.03	0.99	2.81	2.37	2.41
isoform_179258	0.84	0.71	0.75	2.17	1.51	1.98
isoform_17928	0	0	0	0.91	2.13	0.4
isoform_184491	15	15.22	12.39	6.1	3.53	6.65
isoform_179348	0	0.6	0.14	28.07	25.77	26.01
isoform_179354	7.38	8.04	8.09	0.5	1.15	0.88
isoform_179372	0	0	0.03	10.01	8.66	9.17
isoform_1794	1.71	2.95	1.67	4.59	4.01	4.44
isoform_179411	2.17	1.41	1.85	4.97	4.4	4.79
isoform_17945	2.9	3.06	3.53	0.21	0.18	0.15
isoform_179497	9.56	17.27	13.69	7.68	4.71	7.56
isoform_17957	13.47	13.05	14.4	6.07	6.41	6.31
isoform_179570	12.18	11.44	13.17	33.6	31.81	28.53
isoform_179621	0.15	0.11	0.36	1.06	1.02	0.84
isoform_17974	5.35	6.9	5.91	2.07	3.04	2.17
isoform_179771	0	0	0	1.89	1.16	2.61
isoform_179808	0	0	0	23.75	22.66	20.89
isoform_17997	39.18	39.39	40.36	9.51	8.53	8.67
isoform_179994	1.12	1.34	1.75	0.22	0.21	0.21
isoform_180004	0	0	0	1.16	1.25	1.59
isoform_180042	3.89	5.43	2.43	12.66	11.12	10.53
isoform_180067	1.41	1.09	1.36	3.16	3.4	2.82
isoform_180101	5.37	7.3	5.35	2.58	2.06	1.96
isoform_180179	0.09	1.09	1.18	0	0	0
isoform_180182	0.92	1.31	1.37	4.52	3.37	3.56
isoform_180240	0	0	0.08	16.69	15.7	16.18
isoform_180255	0.66	0.54	0.38	2.58	2.33	1.19
isoform_41875	0	0	0	4.79	4.68	3.73
isoform_180303	3.93	3.05	3.33	0	0	0
isoform_180316	1.82	1.97	2.16	0	0.14	0
isoform_180517	0.39	0.55	0.71	0	0	0
isoform_281679	15.08	16.55	13.51	39.78	38.95	43.09
isoform_180588	0	0.12	0.03	1.26	1.33	1.39
isoform_1806	16.09	13.48	10.82	1.74	0.68	1.59
isoform_180609	0	0	0.31	6.24	11.89	10.42
isoform_180612	3.11	2.57	2.42	0.05	0	0
isoform_180683	2.81	2.33	3.07	13.3	13.64	12.84
isoform_18076	13.4	13.57	16.07	6.97	7.07	7.1
isoform_18081	0.98	0	0.18	13.86	10.4	4.5
isoform_18087	3.58	4.56	2.48	0.23	0.49	0
isoform_180962	5.38	4.92	5.97	2.66	1.97	1.55
isoform_181045	0	0	0	1.04	0.7	1.31
isoform_181128	0	0.14	0	1.84	2.02	1.55
isoform_181163	1.85	1.46	1.65	4.05	3.24	4.33
isoform_181177	4.22	4.08	4.41	9.19	9.54	10.09
isoform_181252	0.06	0.06	0.11	4.25	2.95	2.28
isoform_181262	6.88	8.01	8.44	1.64	0.76	1.41
isoform_181268	1.19	0.63	1.38	3.53	3.4	3.75
isoform_181312	2.38	2.08	0.6	7.54	6.14	5.78
isoform_244333	4.17	4.22	4.39	0.26	0.47	0.95
isoform_181384	3.63	3.16	3.7	17.52	17.99	20.8
isoform_181495	12.48	12.06	11.08	1.34	2.06	2.19
isoform_18151	21.35	21.72	20.23	3.48	2.07	3.38
isoform_181549	1.32	1.46	1.18	0	0	0
isoform_181559	5.48	4.13	4.67	2.35	1.35	2.52
isoform_18162	0.74	0.34	0.28	0	0	0
isoform_18168	0.69	1.31	2.15	4.77	4.98	4.29
isoform_181699	3.01	1.76	1.32	0.33	0.5	0.76
isoform_181709	0.31	0.23	0.23	0	0	0
isoform_181720	0.57	0.59	0.32	7.19	7.93	6.17
isoform_165012	0.68	0.68	0.75	2.52	2.53	2.02
isoform_18175	297.14	290.26	304.53	0.24	1.47	1.65
isoform_181781	0.2	0.69	0.49	4.3	4.47	3.52
isoform_1818	2.18	2.39	2.96	0.67	0.38	0.26
isoform_18183	0.06	0	0	1.66	0.63	0.92
isoform_181863	0.15	0.14	0.45	12.93	13.39	13.1
isoform_1819	0	0	0	8.14	4.52	5.58
isoform_18193	23.03	23.15	25.93	13.47	8.53	10.39
isoform_181969	0	0	0	24.06	23.35	22.11
isoform_182017	1.14	2.81	3.06	0.73	0.37	0.38
isoform_182097	0	0	0	0.92	1.1	1.27
isoform_18212	114.72	105.72	78.84	1.16	0	2.67
isoform_182261	2.21	2.07	2.64	5.96	4.33	6.29
isoform_18230	1.22	0.96	0.71	4.53	3.63	2.81
isoform_182312	0.23	0.3	0.3	0	0	0
isoform_182321	0	0	0.27	10.18	15.14	12.19
isoform_18239	10.31	13.25	12.52	0	0	0.02
isoform_182403	0	0.17	0.17	1.43	1.79	1.45
isoform_18241	11.86	26.66	29.02	68.96	67.33	66.3
isoform_182416	19.69	17.51	16.7	8.95	8.73	6.74
isoform_18252	12.27	10.08	6.53	3	2.69	5.07
isoform_182553	0	0.07	0	0.7	1.65	0.87
isoform_182643	0.07	0.11	0.09	1.56	2.39	1.6
isoform_182684	3.41	4.32	3.28	1.29	0.99	1.23
isoform_182690	0.99	1.7	1.18	13.58	14.17	13.61
isoform_182728	1.72	0.78	1.02	3.62	4.82	3.95
isoform_18273	3.33	5.53	2.53	0	0	0
isoform_182740	3.43	4.14	3.59	9.76	10.41	9.4
isoform_182761	6.15	6.17	5.57	0.93	1.6	1.19
isoform_182770	3.39	1.9	3.19	7.83	7.86	6.88
isoform_182800	1.09	1.03	1.32	0	0	0.05
isoform_182820	0	0	0	1.22	1.39	0.65
isoform_18284	0	0	0.1	9.87	8.65	13.16
isoform_182899	4.43	4.46	2.17	0.85	0.81	0.77
isoform_182927	3.2	3.99	3.33	1.92	1.8	1.53
isoform_182939	3.36	3.29	4.48	0.44	0.67	1.24
isoform_182957	3.17	6.72	6.87	22.77	22.85	22.29
isoform_183086	0.27	0.18	0.06	0.62	0.76	1
isoform_183268	0	0	0	3.63	2.96	3
isoform_183342	9.06	9.67	8.63	25.12	24.77	27.05
isoform_183366	1.23	1.43	0.99	0	0	0
isoform_183414	1.7	1.79	0.92	0.43	0.4	0.41
isoform_183524	0	0	0	1.52	3.53	3.26
isoform_18360	83.06	88.27	116.71	37	44.79	46.41
isoform_18364	10.64	28.15	31.83	2.17	4.98	3.27
isoform_183676	2.44	2.27	1.35	0	0	0.25
isoform_18369	6.76	6.43	9.51	2.77	1.98	1.52
isoform_183717	0.03	0	0	1.22	1.09	1.04
isoform_18372	0.54	0.55	0.4	1.41	1.66	1.43
isoform_183745	5.31	4.41	4.15	1.81	1.95	1.45
isoform_18377	0	0	0	1.86	1.61	0.32
isoform_183791	0.97	0.73	0.34	0	0	0
isoform_183822	0	0	0	0.79	0.63	1.24
isoform_18391	6.76	3.01	6.66	21.76	20.77	21.67
isoform_183931	2.59	1.75	1.91	4.93	4.12	4.37
isoform_184084	0	0	0	4.93	4.1	4.74
isoform_184140	1.13	0.97	0.81	0	0.04	0
isoform_18416	63.12	58.68	54.65	12.66	15.52	19.07
isoform_184171	0	0	0	0.33	0.46	1.08
isoform_184198	0.21	0.2	0.18	0	0	0
isoform_184289	0	0	0	0.78	0.8	0.45
isoform_184308	0.37	0.93	0.4	3.39	2.3	2.92
isoform_184346	4.63	6.25	5.38	1.42	0.56	1.13
isoform_18437	0	0.06	0.15	33.89	37.64	32.9
isoform_18446	8.29	9.89	9.2	2.49	3.2	2.03
isoform_184464	0.02	0.02	0	1.69	1.6	2.01
isoform_184469	1.28	1.34	1.24	3.16	3.55	3.96
isoform_184501	0	0.7	0	5.45	2.79	5.43
isoform_184504	0.4	0.24	0.4	2.17	2.32	2.23
isoform_184511	0.85	0.37	1.2	0	0	0
isoform_184520	0	0	0.13	20.09	22.86	21.5
isoform_18459	2.51	2.14	2.71	6.4	7.49	8.6
isoform_184667	0	0	0	0.48	1.77	1.7
isoform_18468	0.7	0.49	0.52	2.4	2.77	2.23
isoform_184745	0	0	0	1.9	2.04	1.94
isoform_184815	0	0	0	3.43	4.5	3.57
isoform_184882	0	0.03	0.06	0.67	0.35	0.4
isoform_184924	9.79	10.07	10.19	4.4	2.77	4.84
isoform_184992	2.62	3.66	2.29	9.44	12.15	14.26
isoform_185015	11.86	7.75	8.3	2.71	2.73	2.75
isoform_185021	20.42	20.3	18.54	3.56	3.62	3.87
isoform_185029	0.27	0	0	6.99	9.3	2.29
isoform_185073	4.63	6.47	6.95	2.24	3.17	3.02
isoform_18510	27.79	27.6	23.22	8.59	9.5	11.22
isoform_185228	6.22	3.04	5.04	10.13	10.69	11.45
isoform_185377	2.78	2.9	2.75	0.63	0.9	0.48
isoform_1854	25.65	19.34	18.79	8.25	6.68	10.96
isoform_185493	0	0.17	0	0.86	1.65	1.45
isoform_185541	0.83	1.08	0.6	0	0	0
isoform_18558	28	28.56	30.09	5.87	5.56	7.09
isoform_185685	3	2.42	2.59	0.18	0.07	0.58
isoform_18576	2	1.37	1.99	0	0	0.09
isoform_18577	26.29	34.01	32.11	3.28	1.61	3.82
isoform_185880	0.68	0.66	0.48	9.07	8.21	8.8
isoform_185952	2.8	2.55	2.63	1.2	0.52	0.79
isoform_185956	4.3	4.38	3.84	1.17	1.39	1.31
isoform_185958	2.22	1.91	2.14	0.87	0.54	0.87
isoform_186095	2.5	2.39	2.72	0.99	0.99	0.79
isoform_186097	2.39	1.6	0.9	0.14	0	0.14
isoform_186104	5.37	6.5	5.36	0.47	0.26	0.13
isoform_186143	1.72	1.59	1.16	0.19	0.31	0.47
isoform_18617	20.28	22.68	21.55	9.85	9.1	9.99
isoform_186170	10.8	11.98	10.39	2.6	3.98	5.46
isoform_186172	1.26	5.91	1.15	0	0	0
isoform_18627	25.01	21.76	21.21	7.6	8.66	9.16
isoform_186328	4.06	2.41	3.56	6.63	7.74	7.09
isoform_18639	25.41	25.49	25.26	9.43	13.15	14.65
isoform_18642	9.11	9.51	9.37	3.94	4.58	2.12
isoform_44021	1.75	3.55	1.15	0.04	0	0.03
isoform_18660	21.01	23.7	30.1	12.35	11.69	12.77
isoform_186642	1.39	1.87	1.18	2.72	3.64	2.86
isoform_186685	0.31	0.83	0.4	2.15	2.4	2.41
isoform_186696	2.86	2.07	2.07	1.12	1.02	0.75
isoform_186740	0	0	0	4.07	3.69	3.84
isoform_186752	0.1	0.09	0.06	0.82	0.65	0.82
isoform_186924	0	0	0	0.46	0.33	0.69
isoform_186950	4.23	2.71	3.46	0.47	0.71	0.79
isoform_18703	1.17	0.57	1.04	3.16	2.4	2.04
isoform_187067	2.18	3.38	4.13	1.27	0.68	0.63
isoform_18712	10.61	20.25	19.96	41.58	42.5	32.51
isoform_187147	13.57	13.65	14.69	5.75	5.44	6.21
isoform_187234	0.5	0.49	0.36	1.97	1.95	1.8
isoform_187293	0	0	0	8.12	6.63	7.55
isoform_187310	0.72	0.84	1	0.05	0.05	0.03
isoform_187325	26.39	26.45	23.78	8.37	7.88	8.76
isoform_187328	2.01	6.03	3.8	0	0	0
isoform_18740	0.38	0	0	11.08	12.67	12.34
isoform_187464	1.52	1.25	1.27	3.78	6.06	3.08
isoform_187548	0	0	0	1.26	1.51	2.31
isoform_187606	12	11.95	11.76	2.02	2.37	2.33
isoform_18769	0	0	0	3.85	6.21	3.96
isoform_187716	0	0	0	19.67	18.89	20.19
isoform_187724	6.31	5.98	7.49	3.3	3.11	2.39
isoform_18773	0.61	0.73	0.4	0	0	0
isoform_187730	5.28	3.95	4.25	1.24	1.74	1.61
isoform_187912	0.13	0.1	0.05	1.08	0.68	0.56
isoform_18795	0	0	0	38.82	47.6	60.67
isoform_187964	1.26	1.26	1.14	0.14	0.04	0.04
isoform_18798	3.53	2.76	3	1.04	1.39	1.35
isoform_1880	33.01	32.42	32.74	10.15	10.43	9.82
isoform_188021	17.58	17.53	18.14	1.12	1.2	1.24
isoform_188046	2.17	1.57	1.25	0.14	0.27	0.27
isoform_188060	1	0.77	0.97	1.85	2.22	1.78
isoform_188091	0	0	0	11.74	11.57	11.45
isoform_1881	10.81	11.13	10.3	23.71	25.75	21.95
isoform_188151	0.38	0.78	0	6.08	6.39	8.98
isoform_188178	2.79	2.13	2.01	0.77	0.65	1.19
isoform_188184	8.83	6.65	6.49	2.59	2.04	2.61
isoform_18820	6.81	3.83	4.66	24.01	22.78	21.69
isoform_188208	4.65	7.68	5.28	13.49	11.69	10.91
isoform_188241	0.05	0.26	0.14	11.37	14.09	12.66
isoform_188271	3.64	2.81	2.85	0.59	0.83	1.27
isoform_188308	0.72	0.4	0.4	2.67	2.43	2.67
isoform_188360	3.87	2.99	2.71	0	0.15	0
isoform_188369	1.39	1.58	1.23	0.52	0.58	0.52
isoform_18840	5.2	4.85	6	2.7	2.11	2.18
isoform_188474	0	0.11	0.58	3.18	3.42	3.23
isoform_188515	0	0	0	0.47	0.32	0.52
isoform_188552	1.28	2.02	1.09	5.54	4.26	3.93
isoform_188570	0.6	0.96	1	0.2	0.1	0.16
isoform_188577	0	0	0	1.08	0.88	0.66
isoform_188664	1.04	1.01	1.26	3.84	2.45	5.97
isoform_18867	8.29	2.95	5.18	0	0	0
isoform_18870	0.11	0.03	0	1.93	1.62	2.06
isoform_188823	0.12	0.11	0.11	4.03	4	2.95
isoform_188905	0.05	0.1	0	1.24	0.45	0.42
isoform_188911	23.79	20.3	20.19	65.12	69.68	68.06
isoform_188938	0	0	0	1.35	2.69	1.39
isoform_188962	3.74	4	2.65	0	0.28	0
isoform_188970	1.38	3.44	3.43	0.63	0.14	0.48
isoform_189127	0.36	0	0	11.05	12.13	11.71
isoform_189185	0.69	2.77	3.92	0	0	0
isoform_18919	28.51	23.11	21.25	0.32	0	0
isoform_189226	0	0	0	3.78	4.01	3.58
isoform_189277	1.83	2.25	2.07	5.38	6.13	5.18
isoform_18937	2.79	3.29	2.92	0.64	0.24	0.42
isoform_189384	0.45	0.31	0.71	2.47	3.34	3.57
isoform_18945	0	0	0	3.27	3.12	0.66
isoform_189487	0	0	0	3.45	4.48	2.23
isoform_189508	0.75	1.55	0.94	8.14	6.94	7.01
isoform_189523	1.76	2.19	1.99	8.63	9.22	9.17
isoform_189600	1.32	1.99	1.63	0.04	0.04	0
isoform_189651	4.98	4.44	5.11	1.85	1.13	1.3
isoform_189668	0	0	0	1.03	1.54	0.97
isoform_189694	4.28	4.34	4.17	0.66	1.01	1.06
isoform_18971	0	0	0	2.55	1.02	5.36
isoform_18973	14.55	16.32	16.91	2.46	3.02	3.68
isoform_189739	0.02	0	0	6.64	6.28	5.81
isoform_189796	0.13	0.13	0.19	0.83	0.91	0.71
isoform_18984	0	0	0	0.7	0.61	0.72
isoform_189872	2.24	2.15	1.78	4.31	4.23	3.95
isoform_18988	16.5	8.87	4.98	62.59	70.01	66.91
isoform_189893	0	0.16	0.16	1.77	2.04	2.04
isoform_19002	4.4	5.14	3.61	1.51	1.72	1.65
isoform_19004	9.66	6.91	9.77	3.81	3.33	4.84
isoform_190070	2.45	0.83	1.33	0	0	0
isoform_109176	6.83	5.59	5.64	12.8	12.47	12.75
isoform_190104	0.92	1.14	0.83	4.84	4.4	4.87
isoform_190245	0.73	1.09	0.57	2.72	2.3	3.58
isoform_19030	15.41	18.26	13.92	8.23	5.48	6.6
isoform_19033	17.13	15.9	19.26	5.87	5.98	6.93
isoform_190347	11.19	11.48	9.99	4.86	5.56	5.37
isoform_190408	0	0	0	0.44	0.29	0.66
isoform_190419	0.07	0	0	11.41	13.07	11.55
isoform_19043	8.11	9.79	11.78	4.52	4.8	3.48
isoform_190458	0	0	0	3.49	3.17	3.46
isoform_190487	0	0	0	1.98	2.09	1.78
isoform_190510	4.16	3.7	3.5	8.57	8.79	8.97
isoform_19052	106.78	108.91	109.17	12.43	12.45	17.95
isoform_19054	1.36	2.04	4.26	11.8	10.19	15.11
isoform_190553	35.85	26.63	33.51	6.42	7.84	6.73
isoform_19063	10.21	12.99	12.42	3.93	4.26	1.8
isoform_190719	2.85	3.09	3.29	0.43	0	0.45
isoform_190773	0.81	0.94	0.71	0.18	0.09	0.04
isoform_190947	0.86	0.4	0.73	0	0	0
isoform_190977	0.79	0.83	0.64	2.65	1.89	2.09
isoform_191017	0.16	0.24	0.08	3	3.07	3.07
isoform_191022	6.46	7.07	7.19	3.51	3.17	1.98
isoform_191146	2.64	3.63	2.87	0.59	0.64	0.38
isoform_19116	0.03	0.02	0	8.06	3.97	4.44
isoform_191181	0.36	0.29	0.4	0.79	1.03	0.75
isoform_191291	1.3	0.83	1.24	11.07	13.8	15.11
isoform_191301	0.53	0.74	0.53	3.29	2.39	2.55
isoform_191371	0	0	0	7.4	8.15	6.55
isoform_191416	0	0	0	0.78	1.33	1.23
isoform_191547	4.86	5.09	5.19	2.25	1.81	1.45
isoform_191577	1.38	1.94	1.42	3.49	3.83	4.02
isoform_19158	18.34	16.63	16.57	37.11	36.52	34.24
isoform_19166	1.34	1.31	1.47	0	0	0
isoform_191693	0	0.08	0	0.91	1.4	0.85
[truncated: 4,687 more rows]

## Sheet: Supplementary Data S2.
Gene ID	RCK FPKM	RT FPKM	log2(RT/RCK)	Pvalue (RCK-vs-RT)	Qvalue (RCK-vs-RT)
isoform_85456	5.073	2.47	-1.03833	0.0003503	0.00591803
isoform_10000	1.14	3.676	1.6891	4.8422e-09	1.85221e-07
isoform_100005	0	0.503	4.06857	2.91925e-06	7.47085e-05
isoform_100038	0.063	5.116	6.34352	9.97667e-19	9.06399e-17
isoform_100156	0.03	4.58	7.25424	2.31948e-30	4.12935e-28
isoform_100199	2.633	0	-3.63163	4.7314e-05	0.000972863
isoform_10029	2.196	0.626	-1.81064	1.9678e-05	0.00043741
isoform_1003	1.493	7.186	2.26697	2.88222e-48	1.13784e-45
isoform_100425	1.893	0.533	-1.82847	0.000225484	0.0039993
isoform_100445	2.28	6.426	1.49489	7.8441e-05	0.00154303
isoform_100505	7.913	16.29	1.04169	0.000126883	0.00238604
isoform_100558	2.07	0.133	-3.96013	1.32027e-07	4.16748e-06
isoform_100619	0.566	2.41	2.09016	8.45315e-09	3.13404e-07
isoform_100637	0.23	3.906	4.08599	8.01505e-06	0.00019086
isoform_100648	5.346	0	-4.06378	6.0284e-06	0.000146424
isoform_100823	1.756	4.006	1.18987	0.000234043	0.00413653
isoform_100938	0	1.443	5.00637	8.02974e-10	3.33996e-08
isoform_10095	5.53	11.226	1.02149	2.11824e-12	1.13431e-10
isoform_100953	0.333	2.05	2.62203	7.38043e-08	2.40912e-06
isoform_100972	0	0.81	5.17435	2.17559e-10	9.63911e-09
isoform_101023	4.76	1.46	-1.70499	6.25342e-08	2.06304e-06
isoform_101138	1.89	3.83	1.01896	3.38665e-05	0.00071877
isoform_10117	14.28	6.806	-1.06912	1.52233e-09	6.13077e-08
isoform_10121	0.07	0.59	3.07529	0.000462861	0.00757683
isoform_101230	0	0.59	4.08714	2.27948e-06	5.93449e-05
isoform_101243	16.74	6.176	-1.43855	7.18008e-18	6.11909e-16
isoform_101264	13.026	3.61	-1.85132	1.18043e-18	1.06749e-16
isoform_1013	0.073	2.66	5.18739	3.82314e-12	1.99687e-10
isoform_101348	3.41	1.17	-1.54326	0.000109166	0.0020811
isoform_101350	0.493	0.993	1.01021	0.000168532	0.00308298
isoform_101366	14.466	2.333	-2.63241	1.9216e-07	5.8985e-06
isoform_101429	5.48	13.22	1.27047	1.83803e-09	7.35175e-08
isoform_101441	0.59	2.106	1.83572	7.09863e-08	2.32317e-06
isoform_101464	0.216	1.25	2.53282	5.88062e-08	1.94768e-06
isoform_101500	0.46	1.88	2.03103	7.73269e-05	0.00152293
isoform_101510	0	3.486	5.81644	4.15095e-14	2.62522e-12
isoform_10156	2.43	5.45	1.1653	6.27559e-09	2.361e-07
isoform_101610	2.003	0.2	-3.32409	6.81035e-08	2.23505e-06
isoform_101648	0	5.873	7.05326	2.87276e-22	3.2654e-20
isoform_101661	14.253	4.096	-1.79898	2.97545e-24	3.84084e-22
isoform_101712	0.103	2.586	4.65001	4.25117e-09	1.63752e-07
isoform_101794	7.223	2.396	-1.59197	1.01258e-06	2.79576e-05
isoform_134608	19.543	8.823	-1.14731	2.93424e-10	1.28229e-08
isoform_101803	1.62	4.823	1.57394	4.72606e-15	3.21407e-13
isoform_101814	0	1.826	4.93913	4.63065e-09	1.77592e-07
isoform_10186	0.926	2	1.11092	0.000155717	0.00286971
isoform_102047	0	8.073	7.23358	2.90362e-24	3.75638e-22
isoform_102100	31.003	12.446	-1.31673	2.84537e-07	8.53327e-06
isoform_102132	2.853	1.363	-1.06569	1.28486e-05	0.000295565
isoform_102177	7.123	15.626	1.13339	1.26975e-22	1.47568e-20
isoform_10226	7.07	3.156	-1.16361	1.82462e-05	0.000407641
isoform_102313	0	1.02	4.35168	2.83055e-07	8.4946e-06
isoform_10236	9.373	3.07	-1.61027	2.2273e-08	7.81981e-07
isoform_102427	0	0.676	3.74773	2.54856e-05	0.000554894
isoform_102452	8.45	0.94	-3.16822	4.21786e-15	2.88517e-13
isoform_102512	2.45	7.76	1.66327	7.89699e-15	5.29285e-13
isoform_102553	1.823	0	-5.05169	6.83276e-10	2.86577e-08
isoform_102601	0	3.246	5.91813	2.36935e-14	1.53035e-12
isoform_10267	4.97	26.13	2.39439	1.2684e-19	1.22104e-17
isoform_102703	0	1.786	4.22157	8.19662e-07	2.2999e-05
isoform_102766	9.093	4.03	-1.17398	0.000183692	0.00333122
isoform_10284	10.376	3.883	-1.41801	8.41853e-22	9.25255e-20
isoform_102863	5.136	2.46	-1.06199	0.00030729	0.00527029
isoform_102961	8.756	18.283	1.06216	9.60942e-27	1.41704e-24
isoform_103016	0.68	3.333	2.29321	7.19416e-07	2.03516e-05
isoform_103032	0.233	1.686	2.8552	0.000220319	0.00391989
isoform_103037	3.053	6.94	1.18471	1.97053e-09	7.85674e-08
isoform_103084	5.056	1.396	-1.8567	0.000550126	0.00882322
isoform_103170	0.166	7.28	5.45468	1.92295e-09	7.67049e-08
isoform_103180	0.036	1.97	5.77405	6.56435e-09	2.4649e-07
isoform_103194	0	6.12	7.22113	1.35299e-24	1.78712e-22
isoform_103200	0	3.176	4.71792	2.00135e-08	7.05888e-07
isoform_103217	0.52	1.446	1.47548	0.000118828	0.00224655
isoform_10330	0	0.283	3.34273	0.000216546	0.00385984
isoform_10334	10.303	21.093	1.0337	2.34093e-08	8.18286e-07
isoform_103375	0.033	30.943	9.87293	7.82468e-57	4.11254e-54
isoform_103480	1.8	0.03	-5.90689	2.72473e-08	9.45374e-07
isoform_103507	0	1.033	3.47798	0.000110018	0.00209643
isoform_103535	0.59	3.693	2.64601	0.000629533	0.00995175
isoform_103550	5.466	0.616	-3.14948	3.72518e-19	3.4814e-17
isoform_103608	0	8.85	7.8053	1.02957e-29	1.77202e-27
isoform_103611	1.5	5.876	1.96987	1.97477e-36	4.7565e-34
isoform_103658	7.46	26.996	1.8555	7.71027e-14	4.76669e-12
isoform_103703	8.17	0.296	-4.78667	1.31017e-07	4.14078e-06
isoform_103723	2.716	0.04	-6.08534	9.89214e-14	6.04973e-12
isoform_103807	0.076	4.793	5.97879	2.37565e-49	9.75019e-47
isoform_10398	21.296	9.623	-1.14602	8.17082e-05	0.00160027
isoform_1040	0	0.656	5.43778	5.17145e-12	2.66474e-10
isoform_157672	22.473	3.49	-2.68689	4.54447e-07	1.32016e-05
isoform_104037	2.193	7.396	1.75384	5.55961e-05	0.00112736
isoform_104078	7.393	1.873	-1.98081	1.18519e-12	6.50697e-11
isoform_104131	0.073	9.15	6.96973	1.93449e-15	1.35688e-13
isoform_104288	0.63	0	-4.34465	3.83632e-07	1.12747e-05
isoform_10431	2.503	6.333	1.33923	3.1491e-07	9.39136e-06
isoform_10443	4.026	8.776	1.12422	3.18859e-06	8.10713e-05
isoform_104436	0.896	2.366	1.40088	9.03197e-05	0.00175333
isoform_104437	0	14.363	8.35222	1.10432e-35	2.57534e-33
isoform_104451	1.306	0.506	-1.36795	0.000362553	0.00609986
isoform_10447	0.53	4.633	3.12788	4.20024e-12	2.18347e-10
isoform_104484	2.393	0.666	-1.84523	2.92741e-05	0.000630343
isoform_104526	1.543	0.46	-1.74603	4.7707e-08	1.60302e-06
isoform_10458	24.346	11.02	-1.14356	8.28511e-16	5.98346e-14
isoform_104664	2.073	5.816	1.48831	7.7573e-07	2.18394e-05
isoform_192710	1.273	0.256	-2.31402	0.00011395	0.00216433
isoform_10471	14.966	3.806	-1.97534	4.59254e-28	7.1311e-26
isoform_104750	4.28	1.313	-1.70474	1.16489e-05	0.000270263
isoform_10482	4.306	1.903	-1.17807	5.2981e-07	1.52375e-05
isoform_104854	4.416	1.813	-1.28436	0.000199744	0.00359236
isoform_104874	1.356	0	-4.53182	8.04192e-08	2.61293e-06
isoform_104884	4.576	1.22	-1.90721	4.9511e-05	0.00101224
isoform_104896	0	3.066	6.14295	3.43966e-16	2.56512e-14
isoform_104994	1.296	14.796	3.51307	5.09229e-194	2.42325e-190
isoform_105010	7.833	2.846	-1.46063	1.01372e-10	4.63845e-09
isoform_10502	11.756	0	-8.539	2.71801e-38	7.21815e-36
isoform_105061	8.24	3.7	-1.15512	1.64711e-05	0.000371187
isoform_105105	0.28	1.686	2.59011	4.23314e-05	0.000879553
isoform_105114	1.163	0	-3.7095	2.65943e-05	0.000577088
isoform_105153	1.336	5.776	2.11215	6.44076e-05	0.00128926
isoform_10521	21.906	10.47	-1.06506	4.57037e-25	6.2429e-23
isoform_105214	5.806	2.363	-1.29692	6.2421e-08	2.05969e-06
isoform_105237	1.673	0.086	-4.28196	6.81877e-08	2.23698e-06
isoform_105287	3.38	0.8	-2.07895	4.49112e-12	2.32439e-10
isoform_10534	0.043	6.653	7.27352	7.86181e-31	1.43296e-28
isoform_105365	0.113	6.743	5.899	6.82973e-42	2.09134e-39
isoform_105537	8.48	3.446	-1.29914	8.33438e-08	2.70247e-06
isoform_105568	1.59	0.426	-1.9001	0.0002611	0.00455847
isoform_105591	0	0.98	4.48591	1.08804e-07	3.47428e-06
isoform_66980	0	0.293	3.37879	0.000178345	0.00324327
isoform_105660	0.006	0.513	6.41785	6.92396e-07	1.96409e-05
isoform_10567	5.163	1.26	-2.03479	1.96369e-05	0.000436717
isoform_105761	0.106	0.71	2.74375	6.4758e-05	0.00129539
isoform_105779	0	1.18	5.49135	5.17933e-12	2.66724e-10
isoform_10580	0.656	0.09	-2.8657	0.000124252	0.00234106
isoform_105830	0.206	1.84	3.15899	1.19048e-10	5.41204e-09
isoform_105870	0	4.866	7.18633	2.50984e-23	3.05608e-21
isoform_106028	2.18	4.363	1.00099	3.69714e-06	9.30074e-05
isoform_106067	0.46	0	-3.21031	0.000389212	0.00648519
isoform_106079	0.463	2.1	2.18131	2.31447e-07	7.02121e-06
isoform_106097	0.153	2.046	3.7412	1.36661e-14	8.93835e-13
isoform_106124	15.29	5.096	-1.58515	1.37544e-12	7.5023e-11
isoform_148986	3.66	19.226	2.39314	5.0784e-40	1.43987e-37
isoform_10618	20.356	9.46	-1.10554	2.61438e-12	1.38985e-10
isoform_106196	3.79	1.706	-1.15158	7.76411e-05	0.0015281
isoform_106255	6.083	25.826	2.08597	4.87751e-35	1.10101e-32
isoform_106299	0.016	14.806	9.85389	4.91341e-51	2.14667e-48
isoform_106398	3.59	1.043	-1.78324	3.74523e-12	1.95733e-10
isoform_106404	0.74	0.036	-4.36146	7.55015e-05	0.00148998
isoform_106433	1.49	4.636	1.63757	2.22006e-07	6.75692e-06
isoform_106603	0.08	0.893	3.48059	6.48905e-05	0.0012976
isoform_106620	0	0.193	3.22846	0.000367268	0.00616153
isoform_10672	0	0.69	4.73666	1.08538e-08	3.9648e-07
isoform_106720	0	3.686	3.98786	5.58735e-06	0.000136388
isoform_10675	2.936	233.696	6.31464	0	0
isoform_106757	2.973	19.77	2.73332	3.38025e-15	2.32577e-13
isoform_10678	1.88	13.763	2.87199	7.6875e-32	1.48578e-29
isoform_10683	46.603	9.71	-2.26288	2.06332e-61	1.28827e-58
isoform_106875	0.166	3.046	4.19766	2.28843e-14	1.47971e-12
isoform_106897	129.163	297.193	1.20221	4.20282e-220	2.24241e-216
isoform_107042	1.063	0	-3.67382	3.36613e-05	0.000714844
isoform_107066	0.913	0	-3.87005	9.72325e-06	0.000228569
isoform_107084	2.29	0.79	-1.53542	1.28999e-05	0.000296629
isoform_1071	0.033	10.233	8.27655	2.08171e-56	1.0844e-53
isoform_10713	3.02	0.05	-5.91648	1.36111e-05	0.000311317
isoform_107173	9.053	2.966	-1.60988	7.75089e-08	2.52396e-06
isoform_190780	1.583	3.65	1.20524	0.000246612	0.00433173
isoform_107205	0.053	7.556	7.15549	1.27009e-31	2.43337e-29
isoform_107208	0	5.813	6.31328	8.79152e-17	6.8797e-15
isoform_107301	5.74	1.693	-1.76147	1.12284e-06	3.07035e-05
isoform_107319	6.576	1.73	-1.92644	7.50766e-18	6.39208e-16
isoform_107348	6.896	1.46	-2.23979	1.04822e-08	3.83784e-07
isoform_107364	0	0.42	3.59216	5.49081e-05	0.00111508
isoform_10739	6.496	1.01	-2.6852	2.2374e-10	9.90298e-09
isoform_107421	0.13	0.973	2.90393	5.02037e-06	0.000123421
isoform_107443	0.93	3.176	1.77191	1.21684e-06	3.30481e-05
isoform_107555	49.16	118.05	1.26384	7.08924e-15	4.76052e-13
isoform_107588	11.106	103.08	3.21435	4.01031e-158	1.28382e-154
isoform_107610	92.616	43.293	-1.09713	4.28671e-27	6.41807e-25
isoform_107680	0.33	1.723	2.38438	4.39862e-11	2.07577e-09
isoform_107778	2.3	7.003	1.60634	2.96841e-05	0.000638391
isoform_169488	2.05	0	-5.35463	1.53402e-10	6.88846e-09
isoform_10790	6.633	18.263	1.46119	6.13284e-05	0.00123252
isoform_107950	0.023	0.256	3.47644	3.72028e-08	1.26945e-06
isoform_1080	0	2.583	7.1705	1.13155e-23	1.41001e-21
isoform_108018	15.19	30.873	1.02322	9.71244e-30	1.67491e-27
isoform_108020	2.983	9.203	1.62534	0.000285491	0.0049378
isoform_108123	1.606	3.783	1.23606	0.000567596	0.00907118
isoform_108321	0.45	0	-3.89037	8.14772e-06	0.000193835
isoform_108424	5.296	1.786	-1.56817	7.17276e-09	2.68118e-07
isoform_108549	0	9.473	8.16641	5.57509e-34	1.19855e-31
isoform_108564	3.513	0.193	-4.18603	2.65026e-05	0.000575167
isoform_10862	2.693	5.42	1.00908	4.56592e-06	0.000113054
isoform_1087	36.066	15.426	-1.22528	5.1398e-22	5.72766e-20
isoform_108705	0	2.576	4.16958	2.55962e-06	6.61202e-05
isoform_108717	0.82	3.303	2.01008	0.00034432	0.00583211
isoform_10876	28.28	11	-1.36228	8.85732e-21	9.17363e-19
isoform_108813	0.753	0.106	-2.82859	0.000486143	0.00790941
isoform_108876	1.14	0	-3.75091	2.18917e-05	0.000482073
isoform_10893	0	1.803	6.06264	1.2532e-15	8.90801e-14
isoform_108935	1.576	4.656	1.56282	0.000421417	0.00696054
isoform_108978	9.14	0.193	-5.56552	1.71941e-24	2.25252e-22
isoform_282450	4.206	0.353	-3.57471	5.18795e-11	2.43456e-09
isoform_10908	8.436	2.016	-2.06506	1.29945e-05	0.000298493
isoform_10911	25.523	10.393	-1.29619	3.50687e-12	1.83931e-10
isoform_109166	0.433	1.24	1.5179	1.82146e-06	4.82047e-05
isoform_10923	1.386	4.166	1.58774	0.000178964	0.00325286
isoform_109234	0	1.193	4.46178	2.26043e-07	6.8691e-06
isoform_109312	0.02	0.726	5.1819	1.9605e-09	7.8185e-08
isoform_109375	5.763	2.633	-1.13011	0.000107473	0.00205438
isoform_109429	0	1.796	4.44109	1.95951e-07	6.0023e-06
isoform_109487	0.96	60.566	5.97933	0	0
isoform_10952	2.156	0.733	-1.55647	0.000381444	0.00637446
isoform_109647	0.026	10.413	8.64566	3.30169e-29	5.54177e-27
isoform_109678	2.396	0.91	-1.39669	1.58917e-07	4.94097e-06
isoform_109742	0	17.296	7.94416	8.68809e-31	1.57703e-28
isoform_109759	0.62	72.253	6.86465	3.38748e-264	2.48515e-260
isoform_109762	15.946	5.7	-1.48416	3.73463e-06	9.38567e-05
isoform_109810	0.39	1.216	1.6406	0.000427781	0.00705704
isoform_109859	0.42	1.256	1.58038	0.000571121	0.00912255
isoform_109894	1.01	2.313	1.19541	0.000139017	0.00258905
isoform_109914	0	1.303	4.92942	1.60314e-09	6.43629e-08
isoform_11000	22.82	70.86	1.63467	2.58607e-31	4.80309e-29
isoform_110040	23.453	1.513	-3.95429	2.9035e-15	2.00479e-13
isoform_110076	3.113	14.596	2.2292	4.707e-32	9.14753e-30
isoform_110150	4.4	1.716	-1.35845	4.16897e-17	3.35176e-15
isoform_110153	0.683	2.953	2.11222	2.44882e-06	6.34722e-05
isoform_110274	2.903	6.126	1.0774	4.03157e-05	0.000842544
isoform_110361	0.083	0.766	3.20616	8.9768e-07	2.50405e-05
isoform_110403	90.4	16.343	-2.46765	2.40056e-128	5.28336e-125
isoform_110449	1.816	5.743	1.66104	1.15358e-06	3.14658e-05
isoform_110504	2.556	8.51	1.73527	0.000155624	0.0028683
isoform_110509	0.196	20.913	6.7374	3.88191e-80	3.88347e-77
isoform_110564	9.716	2.566	-1.92084	1.09232e-14	7.21946e-13
isoform_1106	0.326	2.39	2.87407	2.73086e-16	2.05657e-14
isoform_110603	6.433	1.17	-2.45898	3.01546e-29	5.07587e-27
isoform_110645	2.526	0.676	-1.90176	1.3115e-07	4.14424e-06
isoform_165466	11.546	3.873	-1.57587	7.49406e-24	9.46547e-22
isoform_110753	0	1.946	5.90821	1.1374e-14	7.50049e-13
isoform_110767	2.736	6.783	1.30986	5.14705e-05	0.00105011
isoform_110787	6.83	0.313	-4.44765	7.45586e-30	1.29336e-27
isoform_110825	7.816	26.793	1.77735	3.60642e-22	4.06001e-20
isoform_110863	2.12	11.783	2.47457	1.06184e-05	0.000247957
isoform_1109	9.406	24.116	1.35834	2.86576e-27	4.32372e-25
isoform_110944	0	4.69	7.03269	9.9199e-23	1.16518e-20
isoform_110963	19.77	0.35	-5.81981	1.28988e-23	1.60389e-21
isoform_110981	0	2.126	4.6527	2.90605e-08	1.0039e-06
isoform_111010	0.953	0	-5.79144	7.10908e-14	4.40741e-12
isoform_11110	46.43	4.636	-3.3241	1.07078e-28	1.73285e-26
isoform_11111	4.386	14.123	1.68707	4.54091e-32	8.84428e-30
isoform_111259	0	1.133	3.3902	0.000180479	0.003277
isoform_111278	0.963	0.396	-1.28204	0.000245423	0.00431515
isoform_111398	0	7.09	7.03307	2.55007e-22	2.91176e-20
isoform_111486	5.153	0.46	-3.48571	3.79055e-29	6.35019e-27
isoform_111561	1.02	0.073	-3.80453	2.10528e-05	0.000465152
isoform_11157	0.803	6.613	3.04183	1.25234e-17	1.049e-15
isoform_111695	2.42	0.283	-3.09613	4.74178e-05	0.000974428
isoform_11177	15.546	6.433	-1.27298	9.31557e-15	6.21053e-13
isoform_111794	0.306	1.336	2.12632	0.000211542	0.0037806
isoform_1118	44.55	124.09	1.47789	1.02506e-65	7.2483e-63
isoform_111813	0.126	435.53	11.7551	2.44436e-157	7.55053e-154
isoform_111851	4.783	1.786	-1.42118	1.9953e-11	9.75059e-10
isoform_11196	4.503	17.32	1.94348	2.27194e-46	8.38623e-44
isoform_111985	0.893	5.97	2.741	4.91237e-13	2.80274e-11
isoform_112000	0.503	0	-3.28059	0.000354507	0.00597763
isoform_112006	0.17	8.47	5.63876	6.00591e-14	3.74325e-12
isoform_185641	1.76	0	-3.87942	1.27929e-05	0.000294438
isoform_11204	2.61	5.956	1.19029	1.66709e-10	7.46694e-09
isoform_112040	3.79	0.333	-3.5086	3.18705e-11	1.52859e-09
isoform_112150	0	0.39	4.053	2.68535e-06	6.91448e-05
isoform_11219	74.046	160.046	1.11199	6.43016e-57	3.3999e-54
isoform_112315	0	2.52	5.3433	1.79604e-11	8.81848e-10
isoform_112346	0	0.4	3.21865	0.000391204	0.00651283
isoform_11236	2.64	0.39	-2.75899	0.000278253	0.00482825
isoform_112408	0.076	0.85	3.48339	0.0002539	0.00444687
isoform_112422	77.31	8.873	-3.12316	1.32873e-08	4.79899e-07
isoform_112441	4.473	22.433	2.32631	5.71224e-93	7.56211e-90
isoform_112469	5.483	2.39	-1.19795	4.35334e-10	1.86224e-08
isoform_112519	31.61	10.533	-1.58546	3.84665e-06	9.6479e-05
isoform_11255	0.403	16.376	5.34466	2.98589e-56	1.53274e-53
isoform_11256	6.766	2.736	-1.30623	3.38565e-05	0.000718643
isoform_112576	0.04	6.25	7.28771	6.0442e-21	6.32328e-19
isoform_11260	55.863	23.22	-1.26653	2.13091e-35	4.92377e-33
isoform_112608	0.49	0	-3.57996	5.5086e-05	0.0011183
isoform_112735	10.336	1.53	-2.75607	4.01744e-21	4.24328e-19
isoform_112780	15.78	6.173	-1.35405	0.000421289	0.00695977
isoform_112872	0.066	8.466	7.00307	3.43647e-22	3.88109e-20
isoform_244080	0.05	5.416	6.75916	3.76883e-13	2.17497e-11
isoform_112964	0.066	16.84	7.99521	1.52286e-22	1.76286e-20
isoform_112996	6.44	0.74	-3.12146	8.52403e-09	3.15898e-07
isoform_113018	0.04	0.983	4.61912	0.000155501	0.00286633
isoform_113044	0	0.933	3.73523	2.55472e-05	0.000556079
isoform_11305	6.273	15.203	1.27713	1.9998e-05	0.000443682
isoform_113060	0	6.186	3.41295	0.000154028	0.00284156
isoform_113112	1.453	3.166	1.12363	4.4504e-07	1.29425e-05
isoform_11325	0	0.41	3.42828	0.000157148	0.00289335
isoform_113259	1.61	4.223	1.39121	9.22127e-14	5.66108e-12
isoform_113294	7.523	1.11	-2.76075	3.11986e-10	1.35902e-08
isoform_139475	2.236	5.22	1.22313	3.32499e-07	9.88576e-06
isoform_113313	20.183	51.53	1.35227	4.45495e-76	3.98167e-73
isoform_11335	11.086	2.703	-2.03611	4.95427e-24	6.34402e-22
isoform_113370	0.676	0.113	-2.5807	8.99733e-05	0.00174718
isoform_113393	0	2.6	7.51659	8.22641e-27	1.21615e-24
isoform_113465	6.03	2.263	-1.41392	2.74408e-05	0.000593845
isoform_113467	2.48	0.643	-1.94745	2.9258e-05	0.000630206
isoform_113518	2.246	0.393	-2.51476	4.84815e-06	0.000119588
isoform_113553	3.783	9.563	1.33793	2.04265e-12	1.0955e-10
isoform_113593	6.53	19.56	1.58275	1.03049e-51	4.62857e-49
isoform_113668	5.073	1.393	-1.86464	8.23832e-12	4.16579e-10
isoform_11368	17.093	6.316	-1.43632	1.45856e-05	0.000331882
isoform_113706	12.763	2.78	-2.19881	1.16528e-30	2.09788e-28
isoform_11372	11.183	25.44	1.18579	0.000502448	0.00814684
isoform_11373	1.013	0	-5.12078	3.13734e-10	1.3663e-08
isoform_113790	1.13	0.276	-2.03358	3.73935e-05	0.000787455
isoform_113840	2.33	12.843	2.46258	9.07168e-09	3.35277e-07
isoform_11390	58.613	3.446	-4.08823	4.9426e-81	5.08917e-78
isoform_113912	0	3.733	4.99306	5.16922e-09	1.96789e-07
isoform_113962	3.67	0	-5.30434	3.04043e-11	1.46266e-09
isoform_11398	0.973	8.516	3.12966	1.04006e-37	2.68905e-35
isoform_114032	2.04	0.553	-1.88322	5.59393e-07	1.60569e-05
isoform_114058	0.01	0.44	5.45943	6.78284e-05	0.00135021
isoform_114108	1.066	8.243	2.95096	5.35589e-09	2.03368e-07
isoform_114124	0.076	2.13	4.80871	9.47677e-07	2.62893e-05
isoform_114218	0.316	2.923	3.20945	2.92348e-16	2.19318e-14
isoform_114238	0	2.616	5.92357	1.13406e-14	7.4813e-13
isoform_11425	0.34	6.59	4.27667	2.80407e-05	0.00060586
isoform_114328	1.156	3.016	1.3835	0.000241958	0.00425847
isoform_114348	5.376	0	-5.73392	2.76001e-12	1.46109e-10
isoform_114352	0.686	0.033	-4.37767	0.000132906	0.00248893
isoform_114405	1.103	0.31	-1.83109	9.21943e-06	0.000217685
isoform_200212	11.426	0.003	-11.8951	2.04029e-27	3.11026e-25
isoform_114485	5.483	2.49	-1.13882	1.23537e-12	6.76346e-11
isoform_11453	53.646	6.663	-3.00923	8.25607e-46	2.97271e-43
isoform_114589	0.156	3.463	4.4724	3.91597e-21	4.14108e-19
isoform_114619	1.993	0.736	-1.43716	0.000448757	0.00736994
isoform_114651	11.553	2.883	-2.00262	0.000386072	0.00643896
isoform_114667	7.283	1.636	-2.15436	7.34919e-09	2.74381e-07
isoform_114683	4.816	1.183	-2.02539	4.34371e-14	2.73828e-12
isoform_114725	1.203	4.563	1.92335	7.73188e-10	3.22215e-08
isoform_114738	0.133	5.89	5.46877	1.96576e-17	1.61811e-15
isoform_114757	0	7.243	6.76483	1.05489e-20	1.08681e-18
isoform_114759	16.98	7.45	-1.18852	2.94944e-27	4.44235e-25
isoform_114768	9.21	25.476	1.46787	2.10911e-07	6.43037e-06
isoform_114772	3.446	0.673	-2.35624	6.75747e-11	3.14179e-09
isoform_114875	45.056	106.91	1.24661	1.6912e-43	5.56581e-41
isoform_114885	18.053	7.09	-1.34838	1.10684e-05	0.000257713
isoform_114944	0	0.853	4.08869	2.24894e-06	5.86019e-05
isoform_114988	1.473	28.546	4.27646	6.23699e-36	1.47008e-33
isoform_115133	0.323	1.993	2.62534	3.25972e-05	0.000694845
isoform_11514	31.353	15.293	-1.03573	1.70082e-23	2.09709e-21
isoform_11532	1.456	5.403	1.89175	7.43981e-13	4.16778e-11
isoform_115323	0.02	1.663	6.37764	2.34396e-15	1.63124e-13
isoform_115331	4.89	15.746	1.68708	2.00361e-15	1.40214e-13
isoform_115466	0	2.42	6.05915	2.79543e-15	1.93397e-13
isoform_11549	0	0.893	4.08872	4.42261e-06	0.000109845
isoform_115765	0.36	0	-3.11726	0.000609968	0.0096804
isoform_11580	268.243	34.236	-2.96995	1.17256e-152	3.49921e-149
isoform_11581	4.053	1.256	-1.69015	0.000547897	0.00878986
isoform_115826	0.016	3.14	7.61655	1.22748e-22	1.42938e-20
isoform_115848	4.066	0	-5.60508	1.0319e-12	5.69733e-11
isoform_11592	10.953	4.106	-1.41552	7.08268e-12	3.61047e-10
isoform_115927	2.08	4.586	1.14065	8.42069e-08	2.72845e-06
isoform_115986	0.896	2.263	1.33667	4.46928e-11	2.10742e-09
isoform_115999	0	0.963	4.81015	5.14271e-09	1.95992e-07
isoform_11600	3.51	1.183	-1.56902	5.03222e-11	2.364e-09
isoform_116020	14.92	7.42	-1.00776	1.59478e-11	7.87862e-10
isoform_116049	0.04	1.896	5.56682	5.8107e-09	2.19502e-07
isoform_11605	30.18	84.403	1.4837	4.86642e-08	1.633e-06
isoform_116079	35.056	13.706	-1.35485	1.01598e-15	7.27172e-14
isoform_11608	1.203	2.97	1.30383	2.73572e-05	0.000592181
isoform_116098	2.956	0.033	-6.48504	4.26214e-06	0.000106219
isoform_116113	5.673	14.766	1.3801	1.36817e-11	6.79534e-10
isoform_116139	2.15	15.423	2.84267	3.01816e-09	1.18065e-07
isoform_116144	0.276	3.61	3.70926	7.90485e-25	1.06164e-22
isoform_11620	1.18	4.186	1.82679	2.83847e-08	9.81486e-07
isoform_11623	13.296	2.676	-2.31284	7.14261e-53	3.35362e-50
isoform_116231	0	0.306	3.27853	0.000278326	0.00482905
isoform_294705	1.456	4.026	1.46734	0.000513528	0.00831118
isoform_116414	0.473	2.3	2.28172	7.20017e-05	0.00142667
isoform_116417	1.13	0	-4.64209	2.78729e-08	9.65114e-07
isoform_116433	0.92	0.186	-2.30633	0.000234223	0.00413888
isoform_1165	1.9	0.42	-2.17754	6.44736e-08	2.12186e-06
isoform_116512	0.483	1.756	1.8622	6.26798e-06	0.00015172
isoform_116519	1.8	0	-4.75613	4.26333e-08	1.44328e-06
isoform_116526	0	8.353	6.05523	1.30046e-15	9.22536e-14
isoform_116529	0.553	0.036	-3.94121	0.000225141	0.00399484
isoform_11654	6.763	70.943	3.39093	3.85462e-07	1.1319e-05
isoform_116560	7.326	2.363	-1.63241	8.14242e-18	6.92581e-16
isoform_116563	1.016	3.43	1.75531	7.54231e-07	2.12852e-05
isoform_116613	1.203	5.43	2.17432	2.86779e-12	1.51496e-10
isoform_116633	0.03	0.753	4.64962	2.64984e-05	0.000575157
isoform_116664	0.223	9.75	5.45029	5.40663e-23	6.4539e-21
isoform_11680	1.056	0.273	-1.95164	0.000282148	0.00488862
isoform_11684	5.25	0	-7.05198	8.53759e-23	1.00887e-20
isoform_116901	5.34	2.14	-1.31923	4.6383e-48	1.81887e-45
isoform_116956	23.78	4.36	-2.44735	1.47115e-29	2.51727e-27
isoform_116981	0	1.383	3.98599	4.81042e-06	0.000118741
isoform_11699	10.793	4.406	-1.29255	3.22483e-08	1.1079e-06
isoform_117138	22.83	6.066	-1.91211	0.000135832	0.00253698
isoform_117158	0.926	0	-4.28404	5.19145e-07	1.49577e-05
isoform_117204	1.973	0.43	-2.19798	2.95126e-07	8.82677e-06
isoform_117268	5.94	1.86	-1.67516	3.90154e-05	0.000818379
isoform_117296	3.413	1.486	-1.19961	0.000108984	0.00207853
isoform_117306	2.343	1.103	-1.08692	4.3584e-74	3.76171e-71
isoform_117324	2.016	0.316	-2.6735	2.87161e-06	7.35565e-05
isoform_117561	0	10.45	7.58808	6.03579e-28	9.33035e-26
isoform_11779	42.6	19.246	-1.14629	2.67137e-25	3.69482e-23
isoform_117806	0	1.726	6.30164	2.54414e-17	2.0748e-15
isoform_117849	4.803	1.1	-2.12643	0.000203456	0.0036498
isoform_117885	1.9	5.446	1.5192	2.96205e-06	7.57269e-05
isoform_117922	3.13	0.393	-2.99356	1.22537e-08	4.44484e-07
isoform_106120	9.686	21.616	1.15813	0.000436835	0.00719495
isoform_118088	0	2.413	4.95569	1.89214e-09	7.55958e-08
isoform_118094	60.933	0	-9.95739	8.34148e-58	4.6331e-55
isoform_11811	2.6	0	-5.69111	3.88396e-12	2.02623e-10
isoform_118116	1.923	4.503	1.22753	1.95719e-06	5.15643e-05
isoform_118174	0.496	5.386	3.4408	9.88405e-27	1.4551e-24
isoform_11821	0	6.816	6.65157	7.48892e-17	5.89442e-15
isoform_118217	608.033	219.353	-1.4709	5.24322e-191	2.36713e-187
isoform_118423	6.243	1.22	-2.35536	4.40948e-09	1.69478e-07
isoform_118558	0	1.006	4.16092	1.30413e-06	3.52609e-05
isoform_118600	1.663	8.11	2.28591	5.95827e-12	3.0532e-10
isoform_118653	14.053	1.646	-3.09384	1.86737e-59	1.09596e-56
isoform_118731	0.546	2.853	2.38551	1.39911e-10	6.32135e-09
isoform_118956	0.04	1.01	4.65821	9.4539e-10	3.90283e-08
isoform_11896	6.776	1.803	-1.91003	8.81803e-18	7.48962e-16
isoform_118974	0.29	1.41	2.28157	2.0958e-07	6.3942e-06
isoform_119030	1.29	3.093	1.26164	3.24948e-05	0.000692829
isoform_119060	0	3.726	5.71324	1.74386e-13	1.03942e-11
isoform_119081	0	0.516	3.67566	3.7403e-05	0.000787562
isoform_11917	0.926	3.566	1.94522	1.38416e-07	4.35509e-06
isoform_119200	0	0.793	4.58614	4.86829e-08	1.63332e-06
isoform_119211	1.09	3.22	1.56273	1.52653e-10	6.85832e-09
isoform_119228	1.036	0.37	-1.48543	0.000130639	0.00244961
isoform_119235	0	6.243	6.41857	9.91006e-18	8.39285e-16
isoform_11935	6.25	19.106	1.6121	0.000144049	0.00267454
isoform_11937	8.286	2.023	-2.03418	2.61479e-20	2.62479e-18
isoform_119376	6.263	13.183	1.07375	7.86176e-34	1.6738e-31
isoform_119410	0	2.663	4.74064	1.89229e-08	6.69165e-07
isoform_119416	2.156	0.753	-1.51764	4.05964e-06	0.000101431
isoform_119436	0.963	3.006	1.64224	7.74551e-11	3.57942e-09
isoform_119538	0.553	1.25	1.17658	2.39097e-05	0.000523022
isoform_119594	0.846	0.116	-2.86653	8.63907e-06	0.000204778
isoform_119678	0	1.533	5.54365	1.64644e-12	8.91422e-11
isoform_119776	7.02	23.32	1.73202	2.04291e-31	3.81844e-29
isoform_119782	3.013	1.38	-1.12653	8.15268e-05	0.00159725
isoform_119790	0.34	2.823	3.05362	1.59389e-06	4.25145e-05
isoform_119797	5.063	1.09	-2.21566	3.02015e-07	9.02055e-06
isoform_11980	14.423	56.553	1.97123	1.24704e-42	3.94196e-40
isoform_119857	0	45.95	8.94872	2.62939e-43	8.5733e-41
isoform_119931	3.58	10.39	1.53716	1.00347e-16	7.81431e-15
isoform_119933	9.656	0	-7.40501	1.16624e-24	1.55209e-22
isoform_11994	69.48	9.513	-2.86863	6.88813e-115	1.26333e-111
isoform_119951	3.053	0.883	-1.78974	1.95051e-08	6.8906e-07
isoform_119976	3.9	9.683	1.31198	3.97644e-06	9.94794e-05
isoform_120020	2.253	0.483	-2.22175	4.36038e-12	2.26138e-10
isoform_120030	0.586	2.306	1.97642	8.70772e-05	0.00169693
isoform_120061	3.963	1.69	-1.22957	0.00041981	0.00694051
isoform_120090	2.11	0.653	-1.69209	2.1971e-05	0.000483617
isoform_12011	1.596	4.416	1.46828	1.12121e-06	3.06685e-05
isoform_120148	0.166	17.696	6.7361	6.4644e-52	2.93349e-49
isoform_120149	0	4.693	7.13535	1.32921e-23	1.64814e-21
isoform_120205	0.146	4.846	5.05275	2.60106e-32	5.15734e-30
isoform_1203	23.16	10.493	-1.14221	1.92278e-07	5.89964e-06
isoform_120314	0.013	4	8.26534	1.06178e-29	1.82567e-27
isoform_120317	6.053	15.1	1.31883	2.3609e-05	0.000517214
isoform_120439	1.433	5.296	1.88586	5.92544e-10	2.49474e-08
isoform_120493	1.836	0.57	-1.68753	3.06488e-05	0.000657131
isoform_120506	3.826	0.883	-2.11535	2.38038e-07	7.20749e-06
isoform_120532	0.423	5.703	3.75299	1.31841e-23	1.6359e-21
isoform_120593	13.653	5.306	-1.36352	1.56006e-14	1.01772e-12
isoform_1207	0.02	0.21	3.39232	0.000274168	0.00476487
isoform_120732	0.69	2.286	1.72816	6.81626e-06	0.000164111
isoform_120794	0	4.233	6.42377	5.9835e-18	5.12412e-16
isoform_120927	0.17	1.626	3.25772	9.08884e-44	3.00988e-41
isoform_120942	0	6.226	5.2659	6.82813e-11	3.172e-09
isoform_12096	25.533	55.24	1.11335	4.45054e-07	1.29425e-05
isoform_120983	0.563	1.3	1.2073	2.3618e-06	6.13612e-05
isoform_12103	17.933	6.626	-1.43641	0.000117988	0.00223235
isoform_121113	0.033	1.163	5.13924	1.19887e-05	0.000277489
isoform_12114	10.29	0.006	-10.744	7.18225e-25	9.70519e-23
isoform_12117	12.953	27.12	1.06607	1.31149e-14	8.59699e-13
isoform_39102	0.233	17.166	6.20308	3.67394e-08	1.25412e-06
isoform_12122	1.206	0.22	-2.45465	0.00035403	0.00597131
isoform_121346	5.966	1.44	-2.0507	2.99506e-07	8.95015e-06
isoform_12150	4.236	0.803	-2.39923	2.08415e-13	1.23182e-11
isoform_121548	0	8.323	7.27978	3.75722e-25	5.14815e-23
isoform_77437	2.57	0.866	-1.56933	1.52301e-08	5.44817e-07
isoform_12157	114.563	44.723	-1.35705	1.12342e-68	8.67555e-66
isoform_121576	8.316	18.26	1.13473	1.83044e-14	1.19101e-12
isoform_121609	7.9	2.12	-1.89779	6.41293e-14	3.98705e-12
isoform_121610	0.07	1.766	4.65699	5.96308e-05	0.00120197
isoform_121745	0.243	3.756	3.95017	2.05249e-05	0.000454513
isoform_121799	1.726	11.72	2.76347	5.88963e-09	2.2234e-07
isoform_121824	0	7.35	7.40573	4.66758e-26	6.72525e-24
isoform_121883	0.213	1.766	3.05156	5.25822e-09	1.99875e-07
isoform_12196	11.8	4.696	-1.32928	1.7305e-08	6.14793e-07
isoform_122106	0.416	10.743	4.69067	4.62735e-13	2.64699e-11
isoform_122240	7.83	2.99	-1.38887	2.66147e-32	5.26977e-30
isoform_122262	0.576	2.97	2.36632	0.000239056	0.00421372
isoform_122271	14.866	6.343	-1.22878	1.29391e-12	7.07518e-11
isoform_122354	1.73	0.033	-5.71216	2.58104e-07	7.78427e-06
isoform_122382	2.383	0.3	-2.98974	0.000152744	0.00281995
isoform_122390	0.076	2.183	4.84417	4.06557e-12	2.11784e-10
isoform_122476	0	0.943	5.25084	1.89092e-10	8.42663e-09
isoform_122534	0.056	2.283	5.34936	2.21136e-07	6.73277e-06
isoform_122556	0	4.376	6.98313	5.01755e-22	5.59496e-20
isoform_122588	7.853	1.9	-2.04724	1.07935e-17	9.08856e-16
isoform_12262	3.44	10.906	1.66464	2.4728e-05	0.000539648
isoform_122691	0.15	2.516	4.0681	4.39849e-20	4.35816e-18
isoform_122735	0.076	2.296	4.91698	1.08476e-05	0.000252939
isoform_122743	3.786	0.923	-2.03627	1.00681e-07	3.22895e-06
isoform_122796	3.806	10.793	1.50375	2.46553e-09	9.73119e-08
isoform_122821	0	2.236	6.49438	1.81975e-18	1.61332e-16
isoform_12287	0	8.593	6.35632	1.34789e-14	8.8192e-13
isoform_122891	11.23	0	-7.10163	5.29683e-22	5.89518e-20
isoform_122900	0.12	21.33	7.47371	4.32725e-56	2.20841e-53
isoform_122910	0	3.84	5.6028	1.16879e-12	6.41889e-11
isoform_122949	5.436	2.513	-1.11313	1.75446e-08	6.22928e-07
isoform_122972	0.02	0.75	5.22882	0.000120489	0.00227478
isoform_123000	0.903	3.1	1.77947	0.000347496	0.00587798
isoform_123007	3.99	0.943	-2.08106	8.07952e-05	0.00158415
isoform_123020	2.88	6.64	1.20511	4.46143e-05	0.000921873
isoform_123023	1.736	5.003	1.52703	0.000154217	0.00284445
isoform_12303	2.343	7.69	1.71463	5.03404e-06	0.00012374
isoform_123134	8.22	0.553	-3.89379	2.53655e-16	1.91679e-14
isoform_123272	0	4.143	6.47588	1.61398e-18	1.43814e-16
isoform_123276	3.77	1.426	-1.40259	9.99597e-06	0.000234354
isoform_123487	0.103	1.673	4.02172	2.56669e-14	1.65175e-12
isoform_123589	0.056	0.373	2.73568	0.000168913	0.00308929
isoform_123854	0.456	0	-3.33979	0.000212568	0.00379584
isoform_123871	7.346	0.306	-4.58536	2.19513e-18	1.93637e-16
isoform_123893	3.06	0	-5.70465	4.13442e-13	2.37582e-11
isoform_123997	0.06	0.536	3.1592	0.000596858	0.00949231
isoform_124045	0	14.503	8.06975	2.39541e-32	4.75492e-30
isoform_12405	30.003	11.853	-1.33985	1.41379e-21	1.53659e-19
isoform_12412	0	3.196	6.81119	4.68273e-21	4.93118e-19
isoform_124153	0.403	1.506	1.90187	2.58166e-06	6.66405e-05
isoform_124162	0.383	1.496	1.96569	0.000473004	0.00772347
isoform_124265	1.176	4.486	1.93154	2.73628e-06	7.03328e-05
isoform_124353	20.083	8.296	-1.27549	4.83961e-13	2.76213e-11
isoform_124369	0.403	6.023	3.90163	8.44742e-21	8.76456e-19
isoform_12438	146.326	40.18	-1.86464	2.33692e-241	1.52394e-237
isoform_124388	0.1	0.736	2.87971	0.00021354	0.00381128
isoform_12448	40.963	3.04	-3.75218	2.69252e-05	0.000583548
isoform_124574	0	1.723	6.73578	2.76896e-20	2.77638e-18
isoform_124578	0.013	16.456	10.3059	8.41011e-59	4.83914e-56
isoform_124691	4.126	15.01	1.86311	1.97668e-05	0.000439121
isoform_124757	2.27	0.933	-1.28274	0.000210828	0.00376898
isoform_12477	6.47	56.653	3.13031	9.12042e-132	2.19978e-128
isoform_124804	0.093	5.55	5.89911	3.60319e-23	4.3483e-21
isoform_12481	12.01	3.553	-1.75713	1.237e-06	3.35749e-05
isoform_124811	0.686	1.95	1.50719	1.25689e-06	3.4078e-05
isoform_124821	1.156	2.526	1.12771	3.82369e-06	9.59306e-05
isoform_124906	9.833	2.923	-1.75018	2.42276e-09	9.57739e-08
isoform_124937	56.333	1.1	-5.6784	3.03293e-05	0.000650678
isoform_124953	13.25	6.623	-1.00044	0.000161747	0.00296902
isoform_124973	4.33	0.543	-2.99534	1.19576e-15	8.51694e-14
isoform_125021	0.92	1.963	1.09335	0.000185131	0.00335421
isoform_125091	10.856	25.623	1.23895	4.24976e-20	4.21554e-18
isoform_12524	21.44	9.64	-1.1532	3.00871e-16	2.25232e-14
isoform_125341	0.273	2.153	2.97938	1.13074e-10	5.1511e-09
isoform_125390	2.043	5.25	1.36163	0.000220495	0.00392109
isoform_125430	0.44	3.9	3.1479	3.83974e-09	1.48423e-07
isoform_125480	0.906	0	-3.71221	3.3911e-05	0.00071954
isoform_125599	0.196	4.19	4.41802	4.97204e-07	1.43725e-05
isoform_42909	3.583	0.623	-2.52386	0.000553678	0.00886887
isoform_125670	20.353	2.06	-3.30453	4.62361e-13	2.64571e-11
isoform_125989	0	1.823	4.63589	2.61568e-08	9.09628e-07
isoform_125998	1.776	0.406	-2.12908	6.87923e-05	0.00136768
isoform_126106	4.456	0.703	-2.66415	7.61748e-07	2.14767e-05
isoform_126124	0.946	0	-4.46467	2.67422e-07	8.05701e-06
isoform_12619	3.54	0.003	-10.2046	2.45935e-14	1.58442e-12
isoform_126221	3.673	0.44	-3.06138	3.24903e-11	1.55578e-09
isoform_126246	0	1.43	5.13655	2.04192e-10	9.07427e-09
isoform_126270	2.816	6.266	1.1539	7.33694e-07	2.07388e-05
isoform_126358	0.086	0.613	2.83348	2.77977e-05	0.000601053
isoform_126392	2.726	0	-4.75436	1.70207e-08	6.05181e-07
isoform_126444	0.733	0	-3.83129	1.19377e-05	0.000276383
isoform_126530	0.546	8.406	3.94445	8.53835e-16	6.16129e-14
isoform_12655	34.33	3.453	-3.31355	5.3209e-07	1.53006e-05
isoform_12659	3.136	28.38	3.17788	7.17676e-12	3.65631e-10
isoform_126665	0	1.08	5.08903	9.2678e-10	3.8296e-08
isoform_126709	0.046	4.606	6.64574	7.85015e-24	9.89394e-22
isoform_126715	0.83	0	-4.38631	2.11825e-07	6.4571e-06
isoform_126722	3.233	0.73	-2.14691	0.000157237	0.0028947
isoform_126856	4.943	0.813	-2.60406	2.87456e-16	2.15832e-14
isoform_126881	1.306	0.183	-2.83524	1.97478e-09	7.87009e-08
isoform_126970	0.033	3.64	6.78533	1.73574e-12	9.37176e-11
isoform_127005	0.283	30.936	6.77234	1.0664e-20	1.09674e-18
isoform_12709	14.223	6.46	-1.13862	1.99977e-06	5.25839e-05
isoform_12716	9.266	19.776	1.09373	2.24837e-12	1.20107e-10
isoform_12719	0	0.273	3.44494	0.000118459	0.00224031
isoform_127435	0.023	3.9	7.4057	6.40886e-24	8.12393e-22
isoform_127525	4.026	0.023	-7.45157	4.53518e-26	6.53983e-24
isoform_127533	0	0.44	4.55599	5.34265e-08	1.7816e-06
isoform_12767	5.813	2.646	-1.13547	1.13257e-07	3.61058e-06
isoform_127688	0.26	2.84	3.44931	0.000215271	0.00383827
isoform_12789	0.523	6.193	3.56576	1.14132e-20	1.16969e-18
isoform_127890	0	3.423	6.25649	2.33962e-16	1.77331e-14
isoform_127987	20.6	8.82	-1.22379	3.62392e-05	0.000765436
isoform_128110	0	1.06	3.34099	0.000229205	0.00405999
isoform_128287	0.96	2.426	1.33747	0.000219669	0.00390878
isoform_128343	0.116	6.73	5.85841	5.72747e-22	6.3584e-20
isoform_128461	6.52	3.203	-1.02545	0.000112294	0.00213586
isoform_128526	0	7.986	7.78684	2.00543e-29	3.40172e-27
isoform_128684	0.8	5.016	2.64847	6.83908e-07	1.94095e-05
isoform_128721	0	2.33	3.14748	0.000542614	0.00871941
isoform_128734	5.71	16.163	1.50113	2.61037e-06	6.73423e-05
isoform_128735	26.893	10.023	-1.42392	5.11825e-23	6.11796e-21
isoform_128794	0.406	3.73	3.19962	1.08804e-14	7.19652e-13
isoform_128797	0	2.386	6.32129	3.37613e-17	2.73054e-15
isoform_128826	0.563	4.953	3.1371	4.74484e-07	1.37451e-05
isoform_128828	5.763	13.72	1.25139	2.22187e-09	8.81692e-08
isoform_128830	1.623	0.2	-3.02059	5.33909e-05	0.00108652
isoform_128885	2.686	1.24	-1.11512	8.927e-08	2.88454e-06
isoform_12896	1.65	9.666	2.55045	5.89458e-06	0.000143376
isoform_129013	0.636	7.443	3.54879	2.7811e-19	2.61436e-17
isoform_129017	0.04	13.826	8.43317	5.13518e-45	1.78687e-42
isoform_129021	3.97	10.596	1.41631	1.05005e-13	6.41289e-12
isoform_486	1.75	4.05	1.21057	1.53929e-08	5.50225e-07
isoform_129136	2.536	0.876	-1.53355	2.25391e-05	0.000495193
isoform_129173	0	2.573	4.7032	1.32726e-08	4.79468e-07
isoform_129186	2.93	7.466	1.34943	5.99871e-05	0.00120791
isoform_1293	0.05	19.023	8.5716	1.97032e-84	2.16822e-81
isoform_129319	0	0.65	2.95706	2.53605e-08	8.83157e-07
isoform_129377	0.11	13.113	6.89735	9.43319e-11	4.32529e-09
isoform_129398	3.16	0.576	-2.45578	9.96425e-10	4.10102e-08
isoform_129522	0.453	0	-4.08407	2.23136e-06	5.81782e-05
isoform_129569	0.24	1.063	2.14704	1.45223e-06	3.90106e-05
isoform_129647	8.843	0.59	-3.90575	1.23926e-05	0.000286162
isoform_12966	11.99	5.713	-1.06951	0.000145692	0.00270108
isoform_264688	13.216	4.21	-1.65039	1.67069e-17	1.38559e-15
isoform_129688	0.493	1.393	1.49854	2.08512e-05	0.000461043
isoform_129699	0.02	4.26	7.73471	4.99219e-15	3.38982e-13
isoform_129720	1.013	0.326	-1.63569	0.000178247	0.00324182
isoform_129735	2.403	0.283	-3.08596	2.39763e-14	1.54748e-12
isoform_80061	0.943	2.44	1.37155	0.000127382	0.0023944
isoform_129822	14.986	3.56	-2.07367	3.73545e-06	9.3864e-05
isoform_129992	0.016	5.143	8.32839	3.51674e-33	7.24206e-31
isoform_13006	1.023	2.276	1.15369	2.83876e-05	0.000612604
isoform_130120	4.586	1.243	-1.88341	1.42182e-10	6.41408e-09
isoform_130140	0.03	4.4	7.1964	3.24802e-26	4.70685e-24
isoform_130161	0.87	14.203	4.02904	6.1139e-05	0.00122886
isoform_522	41.163	0.4	-6.6852	1.60247e-49	6.67019e-47
isoform_130221	4.756	1.583	-1.58709	4.2475e-12	2.20595e-10
isoform_13026	10.203	26.08	1.35395	3.86792e-14	2.45327e-12
isoform_130265	0	0.81	3.63089	4.92683e-05	0.00100799
isoform_13031	6.746	18.303	1.43998	1.82434e-19	1.73723e-17
isoform_130320	7.52	19.54	1.37763	3.20892e-12	1.68757e-10
isoform_13046	1.49	0.206	-2.8546	9.48592e-08	3.05561e-06
isoform_13048	53.99	2.803	-4.26765	8.56221e-47	3.21441e-44
isoform_13053	0	2.356	6.1918	5.44628e-16	3.99389e-14
isoform_130542	0.176	0	-3.45755	0.000113467	0.00215608
isoform_13057	0.616	0	-3.73783	3.17649e-05	0.000678582
isoform_130574	1.013	7.783	2.94169	3.63235e-10	1.571e-08
isoform_13058	8.41	36.246	2.10764	3.6122e-12	1.8923e-10
isoform_130622	5.816	0.573	-3.34342	1.06576e-08	3.89799e-07
isoform_13066	0	1.456	4.03773	7.59896e-06	0.00018159
isoform_130729	1.71	0	-4.72116	1.3783e-08	4.96682e-07
isoform_13086	0.82	2.556	1.64019	2.12157e-05	0.000468456
isoform_130870	2.383	1.133	-1.07263	6.34598e-05	0.00127173
isoform_131031	1.036	3.496	1.75468	9.76368e-15	6.49208e-13
isoform_131049	4.526	1.116	-2.0199	4.40133e-14	2.77163e-12
isoform_131100	0.016	0.58	5.17991	1.08545e-11	5.43096e-10
isoform_131135	0.106	4.06	5.25934	6.39095e-05	0.00128002
isoform_131171	0.33	1.106	1.74481	0.000184316	0.00334116
isoform_131181	1.666	0	-3.80037	1.60048e-05	0.00036151
isoform_131186	0.503	2.686	2.41683	9.73126e-05	0.00187646
isoform_131209	1.556	0.61	-1.35096	3.98346e-06	9.96408e-05
isoform_131313	1.333	3.556	1.41558	5.83577e-07	1.67043e-05
isoform_13141	3.996	9.463	1.24374	2.2819e-18	2.00788e-16
isoform_131522	3.716	0.786	-2.24115	1.42891e-06	3.84282e-05
isoform_131579	0	4.256	6.88784	1.08744e-19	1.05144e-17
isoform_131610	1.156	3.413	1.5619	6.2226e-11	2.90461e-09
isoform_13176	12.113	4.5	-1.42856	9.83907e-09	3.6159e-07
isoform_13177	113.63	38.97	-1.54391	3.83348e-74	3.32495e-71
isoform_13178	3.276	1.473	-1.15318	0.000176775	0.00321839
isoform_13195	15.353	5.4	-1.50749	9.033e-34	1.9139e-31
isoform_132006	1.133	0.276	-2.03741	4.40724e-12	2.28366e-10
isoform_132066	12.616	4.193	-1.5892	0.00010649	0.00203714
isoform_132078	0	6.73	7.23739	2.24098e-24	2.91843e-22
isoform_13211	4.903	13.016	1.40855	1.336e-07	4.21258e-06
isoform_132141	0.733	2.436	1.73263	1.59931e-09	6.42319e-08
isoform_132159	0	7.87	7.20464	2.54615e-24	3.30851e-22
isoform_132292	4.78	2.38	-1.00605	0.000231912	0.00410257
isoform_13237	0	1.833	6.0492	1.31139e-15	9.29914e-14
isoform_132375	4.696	0.046	-6.67365	8.70312e-26	1.23578e-23
isoform_132384	0.033	0.97	4.87745	0.000196178	0.0035358
isoform_13245	0	20.823	9.20019	1.29323e-46	4.81398e-44
isoform_132461	3.256	7.453	1.19472	4.60756e-08	1.55146e-06
isoform_132527	4.376	9.7	1.14837	1.50015e-05	0.00034029
isoform_132573	0	0.833	3.12763	0.00062565	0.00989815
isoform_132590	0.046	3.236	6.13643	1.01747e-28	1.65264e-26
isoform_1326	1.62	5	1.62593	1.24248e-21	1.35626e-19
isoform_132666	1.3	3.486	1.42306	0.00010331	0.00198147
isoform_13268	2.07	4.276	1.04663	1.21334e-07	3.85243e-06
isoform_132773	1.93	0	-4.07195	6.09745e-06	0.000147877
isoform_132783	11.59	0.043	-8.07433	2.28582e-48	9.12621e-46
isoform_132878	5.77	13.896	1.26803	5.73998e-09	2.16956e-07
isoform_76390	0	1.04	5.30044	3.1672e-11	1.51949e-09
isoform_132931	0.906	3.623	1.9996	0.000115719	0.00219366
isoform_133072	1.113	0.37	-1.58886	0.000271571	0.00472674
isoform_133144	1.37	0.13	-3.39759	0.000631302	0.00997613
isoform_133153	0	1.02	4.01743	3.86624e-06	9.69291e-05
isoform_133250	0	1.003	3.95983	6.11151e-06	0.000148156
isoform_133264	0.606	1.356	1.16197	0.000625944	0.00989945
isoform_13333	0.696	0	-3.93409	1.00391e-05	0.000235272
isoform_13352	0	3.513	6.8993	9.1653e-22	1.00545e-19
isoform_133604	2.126	5.213	1.29397	2.24686e-13	1.32354e-11
isoform_133812	0.936	2.94	1.65124	5.61679e-08	1.86842e-06
isoform_133834	3.183	7.836	1.29973	2.81067e-05	0.000607063
isoform_133891	0.293	6.563	4.48538	1.35053e-31	2.57905e-29
isoform_133900	0	5.466	7.90316	2.81434e-30	4.98515e-28
isoform_13394	15.22	32.143	1.07854	2.9477e-09	1.15488e-07
isoform_134082	17.46	8.533	-1.03293	3.2976e-07	9.80928e-06
isoform_134128	1.073	0	-4.15554	1.30339e-06	3.52464e-05
isoform_13416	4.52	1.29	-1.80895	2.76958e-05	0.000598996
isoform_134226	18.29	8.76	-1.06205	1.89747e-12	1.02199e-10
isoform_13425	7.276	2.983	-1.28638	2.95759e-07	8.8427e-06
isoform_134423	12.126	26.016	1.1013	1.03304e-17	8.72832e-16
isoform_134426	3.046	20.32	2.73791	4.37773e-54	2.12339e-51
isoform_13446	4.606	13.733	1.57606	2.91953e-36	6.99379e-34
isoform_134483	0	1.426	5.02421	1.05376e-09	4.31881e-08
isoform_134666	2.75	0.38	-2.85536	9.84653e-06	0.000231158
isoform_13479	6.986	3.073	-1.18482	1.0691e-11	5.35526e-10
isoform_13492	0	12.72	8.51034	2.53189e-37	6.44209e-35
isoform_134957	3.473	7.726	1.15354	7.17436e-06	0.000172121
isoform_134967	0	0.203	3.21073	0.000390228	0.00649965
isoform_135169	0.086	2.79	5.01978	2.21481e-12	1.18386e-10
isoform_135199	4.38	0.003	-10.5118	1.7454e-15	1.22877e-13
isoform_135224	0.046	2.64	5.84276	4.36829e-12	2.26481e-10
isoform_135254	5.956	2.566	-1.21482	2.34092e-06	6.08547e-05
isoform_135285	1.556	4.346	1.48185	0.000377778	0.00631858
isoform_135352	0	15.09	6.43754	3.08644e-18	2.69026e-16
isoform_135361	1.05	3.413	1.70065	0.000258329	0.00451457
isoform_135396	4.723	12.176	1.36626	1.41632e-13	8.52849e-12
isoform_135518	1.156	2.946	1.34962	0.000109022	0.0020788
isoform_13570	9.116	4.426	-1.0424	6.04319e-12	3.09401e-10
isoform_135724	3.89	0	-5.23013	3.26738e-10	1.42082e-08
isoform_135729	13.936	3.74	-1.89771	2.53536e-17	2.0686e-15
isoform_135730	0.02	2.086	6.7046	1.10679e-17	9.31515e-16
isoform_135738	1.163	3.366	1.53318	8.68995e-11	4.00432e-09
isoform_13581	7.976	1.116	-2.83733	1.93427e-41	5.71426e-39
isoform_135815	1.646	7.25	2.13902	2.75081e-31	5.10367e-29
isoform_135851	1.103	4.37	1.9862	1.81987e-05	0.000406684
isoform_13588	23.976	8.656	-1.46982	6.10576e-16	4.46634e-14
isoform_135957	0.056	8.056	7.16849	6.71814e-16	4.89194e-14
isoform_135997	1.63	0.286	-2.51078	2.68193e-09	1.05475e-07
isoform_136004	0.49	0.013	-5.2362	3.57401e-05	0.00075589
isoform_136010	2.59	0.1	-4.69488	1.13857e-12	6.25682e-11
isoform_136034	3.226	0.926	-1.80066	1.76509e-12	9.52146e-11
isoform_214117	0.67	26.6	5.31112	2.09724e-73	1.75006e-70
isoform_136187	0.306	8.993	4.8772	1.38579e-34	3.0769e-32
isoform_136264	1.156	0.11	-3.39357	0.000215098	0.00383559
isoform_136269	15.706	0.91	-4.10931	6.12279e-35	1.37681e-32
isoform_136298	2.44	7.206	1.56232	9.50254e-09	3.50026e-07
isoform_136302	0	15.013	8.40769	7.81143e-37	1.94261e-34
isoform_136458	0.946	3.593	1.92528	1.30905e-07	4.13797e-06
isoform_136514	9.123	1.473	-2.63075	5.88539e-29	9.73002e-27
isoform_136704	0.023	0.543	4.56125	0.00035165	0.00593627
isoform_136765	0.61	3.19	2.38668	5.07667e-07	1.4663e-05
isoform_136771	7.236	26.82	1.89004	4.52044e-51	1.9799e-48
isoform_136797	6.126	1.5	-2.02998	3.70649e-14	2.35428e-12
isoform_136798	3.516	0	-3.47383	0.000103166	0.00197914
isoform_1368	2.32	9.746	2.07069	7.47088e-16	5.43107e-14
isoform_136855	0.693	1.82	1.39301	0.000502582	0.00814826
isoform_136877	0	2.17	6.28749	5.11578e-16	3.76249e-14
isoform_136931	2.943	8.786	1.57792	0.000214494	0.00382674
isoform_13695	1.43	3.55	1.3118	1.46266e-05	0.000332686
isoform_13700	21.763	5.293	-2.03972	8.11463e-23	9.60182e-21
isoform_13703	2.853	6.626	1.21566	0.000168621	0.00308429
isoform_137108	0.923	0	-3.7109	2.56967e-05	0.00055878
isoform_137116	4.893	1.4	-1.80529	5.32134e-06	0.000130238
isoform_137126	8.516	3.12	-1.44863	8.81017e-10	3.64992e-08
isoform_1372	0	1.76	6.3638	7.72362e-17	6.07372e-15
isoform_137209	3.303	1.043	-1.66304	4.25776e-10	1.8249e-08
isoform_150429	2.963	1.47	-1.01124	0.000235107	0.00415243
isoform_137212	0.863	0.196	-2.13851	0.000588163	0.00936418
isoform_137228	6.853	0.23	-4.89703	1.8521e-10	8.27036e-09
isoform_137292	0	1.733	3.74161	2.10807e-05	0.000465709
isoform_137342	0.083	6.33	6.25295	3.64298e-34	7.94824e-32
isoform_5278	6.79	2.496	-1.44379	3.38227e-11	1.61826e-09
isoform_137409	0.09	0.94	3.38466	6.27422e-05	0.00125864
isoform_13745	42.9	214.25	2.32025	4.36897e-34	9.46185e-32
isoform_137508	11.06	1.936	-2.5142	1.85515e-25	2.58212e-23
isoform_137622	1.573	3.26	1.05135	7.80795e-07	2.19714e-05
isoform_137655	3.976	10.33	1.37745	2.10393e-10	9.33571e-09
isoform_137692	0.633	2.696	2.09054	0.000524097	0.00845892
isoform_54471	14.73	4.286	-1.78105	3.62224e-19	3.3888e-17
isoform_137707	54.133	0.3	-7.4954	2.12055e-119	4.05834e-116
isoform_137777	17.743	3.53	-2.32951	6.791e-34	1.45109e-31
isoform_137803	3.42	10.21	1.57791	1.58196e-09	6.36075e-08
isoform_137938	0.1	28.373	8.14837	2.78487e-53	1.32166e-50
isoform_13794	108.913	27.876	-1.96608	3.58803e-43	1.15917e-40
isoform_13808	0	10.97	8.38129	1.79308e-36	4.33072e-34
isoform_138080	0	4.776	7.58568	1.16744e-27	1.79053e-25
isoform_138089	1.046	0	-3.23075	0.000349959	0.00591284
isoform_138125	5.836	1.396	-2.06368	4.62847e-08	1.5582e-06
isoform_138130	0.33	4.113	3.63965	2.46871e-28	3.90889e-26
isoform_138143	0.646	0	-3.28656	0.000264937	0.00461996
isoform_138245	0	0.686	4.81957	4.42669e-09	1.70103e-07
isoform_138275	2.62	0	-6.16981	5.30363e-16	3.89252e-14
isoform_138306	9.926	3.87	-1.35888	4.19366e-16	3.09984e-14
isoform_13831	44.946	16.976	-1.4047	5.80829e-62	3.73238e-59
isoform_13836	0.01	0.62	5.9542	8.40773e-06	0.000199697
isoform_13849	3.376	7.18	1.08867	0.000565814	0.00904435
isoform_138511	1.63	5.396	1.72702	2.81174e-10	1.23089e-08
isoform_138589	0	2.973	6.29564	1.26189e-16	9.75771e-15
isoform_13866	2.443	0.953	-1.35811	1.71126e-05	0.00038456
isoform_138685	8.146	3.753	-1.11805	2.32777e-07	7.05911e-06
isoform_138713	1.98	0	-3.80396	1.6594e-05	0.000373814
isoform_138765	0	2.88	6.46731	2.30386e-18	2.02619e-16
isoform_138773	3.476	0.483	-2.84733	5.13455e-06	0.000126087
isoform_138780	0.363	1.57	2.11272	0.000287867	0.00497449
isoform_138794	0.053	0.57	3.4269	6.36859e-05	0.00127612
isoform_138828	1.096	5.623	2.35909	2.35543e-10	1.04019e-08
isoform_138832	1.24	0.1	-3.63227	1.49587e-11	7.40455e-10
isoform_138868	0	0.663	3.41719	0.000150553	0.00278329
isoform_138887	0.046	7.476	7.34449	5.8624e-56	2.97464e-53
isoform_138890	0.013	0.256	4.29956	0.000612055	0.00970682
isoform_139019	0.06	2.37	5.30378	1.48041e-07	4.62897e-06
isoform_139087	2.963	1.023	-1.53425	3.253e-06	8.25776e-05
isoform_1391	3.646	11.313	1.6336	1.13077e-36	2.77165e-34
isoform_139310	4.49	22.846	2.34715	1.38966e-26	2.03559e-24
isoform_139320	0.773	0	-3.26978	0.000315468	0.00539532
isoform_139328	13.17	6.31	-1.06154	3.77813e-08	1.28868e-06
isoform_139371	0	3.61	7.35196	7.70608e-25	1.03891e-22
isoform_67349	0.316	1.483	2.23052	4.22282e-05	0.000877617
isoform_139530	180.623	32.35	-2.48114	1.98229e-102	3.03499e-99
isoform_139536	2.996	12.753	2.08973	2.7934e-07	8.39026e-06
isoform_13954	0.946	0	-3.97193	9.36577e-06	0.000220755
isoform_13955	3.026	0	-5.48644	5.87451e-11	2.7465e-09
isoform_139596	0.056	0.85	3.92396	2.55633e-05	0.000556361
isoform_139624	0.183	4.613	4.65579	9.28012e-15	6.18924e-13
isoform_139630	42.323	17.593	-1.26644	4.97128e-23	5.94631e-21
isoform_139643	0.686	0.036	-4.25214	2.76377e-06	7.09876e-05
isoform_139652	3.44	0.513	-2.74538	1.38689e-12	7.56244e-11
isoform_139676	0.043	0.566	3.71839	0.000335153	0.00569657
isoform_1397	2.703	10.233	1.9206	4.19547e-05	0.00087255
isoform_139758	6.606	1.756	-1.91148	3.35136e-07	9.95912e-06
isoform_139769	0	0.166	3.63231	4.07133e-05	0.000849642
isoform_139861	22.7	6.126	-1.88968	4.61479e-28	7.15886e-26
isoform_139954	0.36	0	-3.48529	0.000116836	0.00221246
isoform_140070	0.143	0.85	2.57145	3.71631e-05	0.000782791
isoform_140138	0.783	2.713	1.7928	2.55496e-07	7.70826e-06
isoform_140142	0.943	0.136	-2.79365	1.93626e-06	5.10282e-05
isoform_140152	0.543	1.406	1.37257	0.000198321	0.00356931
isoform_14018	15.876	3.976	-1.99746	8.37933e-24	1.05232e-21
isoform_140189	1.213	0	-4.25353	1.20978e-06	3.28764e-05
isoform_140242	1.853	4.726	1.35076	6.3872e-11	2.97828e-09
isoform_140329	2.39	0.746	-1.67976	0.000214555	0.00382744
isoform_140333	1.76	0.156	-3.49596	0.000322076	0.00549604
isoform_140335	0.036	60.323	10.7105	2.16134e-51	9.58561e-49
isoform_14047	0	1.896	5.67432	1.09523e-12	6.03372e-11
isoform_140519	0.153	1.826	3.57708	5.30347e-11	2.48678e-09
isoform_140529	3.106	0.036	-6.43092	2.10232e-14	1.36137e-12
isoform_140536	2.07	4.696	1.1818	6.16067e-05	0.00123769
isoform_140712	190.22	20.15	-3.23882	1.86526e-164	6.31572e-161
isoform_14079	13.256	4.726	-1.48795	0.000231019	0.00408883
isoform_14081	0.09	0.953	3.40448	0.000111191	0.00211648
isoform_140820	0.843	0.376	-1.1648	0.000339175	0.00575494
isoform_140835	0.03	0.62	4.36923	4.38878e-06	0.000109067
isoform_140876	0.333	3.716	3.48016	3.66689e-07	1.08074e-05
isoform_140946	0.436	3.48	2.99669	3.62563e-20	3.61682e-18
isoform_140979	5.17	1.483	-1.80165	2.61571e-06	6.747e-05
isoform_14108	4.816	0.533	-3.17563	1.99445e-14	1.29295e-12
isoform_141093	0.046	1.643	5.15855	4.20598e-05	0.000874428
isoform_141105	4.06	0	-4.47511	3.63147e-07	1.07138e-05
isoform_39905	5.336	2.26	-1.23944	2.01949e-05	0.000447657
isoform_141163	0.76	2.126	1.48407	9.86225e-06	0.000231466
isoform_141214	11.416	3.323	-1.7805	2.66174e-11	1.28822e-09
isoform_141269	0	0.346	3.33469	0.000209041	0.00374046
isoform_14130	20.376	8.983	-1.1816	1.89129e-06	4.99387e-05
isoform_14133	5.566	23.553	2.0812	1.36346e-05	0.000311813
isoform_14142	15.206	7.153	-1.08802	1.90622e-23	2.33889e-21
isoform_141463	1.14	0.28	-2.02554	1.76492e-05	0.000395458
isoform_141566	0.36	1.356	1.91329	1.7823e-06	4.72252e-05
isoform_141596	0	0.943	4.50359	8.29186e-08	2.68967e-06
isoform_14164	0.096	6.82	6.15059	1.11362e-23	1.38864e-21
isoform_141690	1.256	0	-4.60219	4.78106e-08	1.60567e-06
isoform_141758	2.936	0.4	-2.87578	0.00060368	0.00958742
isoform_14177	10.263	31.773	1.63035	0.000280366	0.00486061
isoform_141784	9.523	3.8	-1.32542	2.97939e-06	7.61371e-05
isoform_141837	0.126	8.063	5.99982	8.43308e-17	6.61851e-15
isoform_14187	1.133	3.876	1.77442	0.000147127	0.00272481
isoform_141921	0	2.946	4.47714	3.67325e-07	1.08207e-05
isoform_141940	0.146	2.103	3.84841	5.44021e-09	2.06391e-07
isoform_141981	0	6.956	7.15973	8.38677e-24	1.05251e-21
isoform_142093	0.04	26.976	9.39746	6.57433e-56	3.32629e-53
isoform_142135	84.32	360.776	2.09716	1.83574e-191	8.50583e-188
isoform_14221	11.35	27.546	1.27915	1.6822e-08	5.99114e-07
isoform_142266	0.36	2.393	2.73275	9.72716e-14	5.95919e-12
isoform_14246	14.24	0.413	-5.10766	8.23028e-07	2.30861e-05
isoform_142612	3.95	0.686	-2.52557	6.22553e-10	2.61732e-08
isoform_142636	1.353	5.043	1.89812	6.95495e-07	1.97224e-05
isoform_142660	3.946	8.156	1.04747	0.000139746	0.0026015
isoform_142693	0	2.96	4.34157	3.41663e-07	1.01342e-05
isoform_142738	2.876	0.876	-1.71506	8.86773e-08	2.86644e-06
isoform_142811	0.253	1.19	2.23375	0.000204179	0.00366164
isoform_14297	2.573	5.293	1.04063	2.36091e-06	6.13562e-05
isoform_1430	0.66	4.283	2.69808	1.70784e-29	2.90533e-27
isoform_143028	5.046	1.7	-1.56961	7.62636e-10	3.18194e-08
isoform_143031	2.636	0.71	-1.89246	0.00044407	0.00730182
isoform_143045	0	0.793	3.23448	0.00036563	0.00614107
isoform_14318	3.14	1.236	-1.34509	1.14966e-06	3.13736e-05
isoform_143257	0	1.19	4.38708	2.37245e-07	7.18595e-06
isoform_143331	0	0.256	3.20372	0.00042644	0.00703821
isoform_143450	1.706	7.343	2.10575	5.76881e-05	0.00116602
isoform_143490	1.333	0.25	-2.41468	9.59128e-08	3.08729e-06
isoform_143500	4.543	10.64	1.22778	2.27199e-09	9.00365e-08
isoform_143564	1.443	0.136	-3.40739	0.000196608	0.00354283
isoform_143663	0	2.493	4.67948	1.67188e-08	5.95648e-07
isoform_143688	0	0.813	3.26107	0.000343358	0.00581694
isoform_14370	0	3.013	6.67183	5.87646e-20	5.78677e-18
isoform_14371	2.95	11.763	1.99547	1.37177e-08	4.94509e-07
isoform_143711	0.023	0.496	4.43063	6.18528e-08	2.04133e-06
isoform_143719	0	0.413	3.14812	0.00054082	0.00869376
isoform_143724	1.376	3.726	1.43715	1.11267e-05	0.000258865
isoform_143762	0.016	7.69	8.90877	1.26403e-41	3.7786e-39
isoform_14377	5.913	1.873	-1.65854	1.80771e-16	1.38025e-14
isoform_143832	0.46	0	-4.19448	1.10154e-06	3.01819e-05
isoform_143835	0	0.506	3.82961	1.25541e-05	0.000289435
isoform_150905	0.583	4.776	3.03424	7.88484e-28	1.21248e-25
isoform_143915	5.026	0.796	-2.65857	2.39234e-08	8.34762e-07
isoform_143918	0	1.496	5.20615	7.96468e-11	3.67781e-09
isoform_143958	1.356	4.536	1.74206	1.82725e-05	0.000408127
isoform_143973	5.323	1.473	-1.85348	5.78627e-05	0.00116928
isoform_14399	4.34	0.036	-6.91355	3.29925e-24	4.24636e-22
isoform_144002	5.13	1.443	-1.82989	8.45815e-14	5.21441e-12
isoform_144025	0	1.386	3.80221	1.45162e-05	0.000330432
isoform_144070	0.103	1.16	3.49341	0.000147852	0.00273795
isoform_144089	0.143	4.76	5.05687	2.89097e-14	1.85434e-12
isoform_14409	13.606	1.703	-2.99809	2.71467e-09	1.06667e-07
isoform_144216	61.273	24.79	-1.30549	3.77531e-07	1.11065e-05
isoform_144285	6.926	19.986	1.5289	4.97646e-63	3.23325e-60
isoform_14436	17.886	5.14	-1.79899	5.52803e-13	3.13168e-11
isoform_144431	0	0.776	3.37172	0.000223223	0.0039636
isoform_144433	10.153	4.106	-1.3061	0.000164059	0.00300677
isoform_144533	2.01	0.243	-3.04817	6.91561e-06	0.000166344
isoform_144605	0.083	1.81	4.44673	2.6712e-08	9.28021e-07
isoform_144722	1.456	0.32	-2.18587	4.24009e-05	0.000880894
isoform_14475	3.816	1.663	-1.19827	0.000327437	0.0055778
isoform_144751	2.793	1.013	-1.46318	1.63569e-06	4.35569e-05
isoform_14477	0	2.31	5.91518	6.79009e-14	4.21856e-12
isoform_144775	8.126	23.89	1.55579	5.92492e-05	0.00119469
isoform_14478	0	5.363	7.43288	1.60697e-26	2.34805e-24
isoform_144790	1.21	0.073	-4.05097	0.000448514	0.00736664
isoform_14490	0.91	3.76	2.04679	4.53706e-14	2.85506e-12
isoform_145020	48.563	18.62	-1.383	1.51071e-27	2.31096e-25
isoform_145036	0.47	0.02	-4.55459	0.000145403	0.00269657
isoform_145086	0.436	0	-3.75088	2.64798e-05	0.000575028
isoform_14520	1.153	3.896	1.7566	0.000299092	0.00514774
isoform_145261	1.536	0	-5.0898	3.07767e-10	1.34164e-08
isoform_145283	1.52	0.306	-2.31247	9.56643e-07	2.64922e-05
isoform_145314	0.713	0.026	-4.77732	6.16293e-06	0.000149321
isoform_264434	0	2.793	5.65742	3.45174e-13	1.99853e-11
isoform_145372	0	2.33	6.22562	8.45348e-17	6.6299e-15
isoform_145400	0.223	11.79	5.72438	1.15265e-20	1.18062e-18
isoform_14543	11.613	5.186	-1.16305	3.03124e-10	1.32304e-08
isoform_14563	8.153	2.16	-1.9163	3.47677e-15	2.38938e-13
isoform_145636	0.113	16.163	7.16023	4.00167e-60	2.39653e-57
isoform_145714	1.44	0.303	-2.24868	3.53337e-05	0.000747565
isoform_145771	0.153	3.973	4.69863	4.16216e-11	1.97052e-09
isoform_145815	0.786	3.686	2.22945	5.75943e-06	0.000140356
isoform_145830	1.073	0	-3.4615	0.000124314	0.00234197
isoform_145875	2.14	0.653	-1.71246	1.04321e-07	3.339e-06
isoform_14589	0	2.356	5.85755	1.86837e-13	1.10987e-11
isoform_146025	2.226	7.126	1.67864	1.87784e-18	1.66315e-16
isoform_146081	0.013	1.623	6.96401	7.27185e-12	3.70047e-10
isoform_146179	9.906	20.076	1.0191	0.000231327	0.00409279
isoform_146180	1.566	0.22	-2.83151	1.17478e-07	3.73702e-06
isoform_146206	0	1.253	4.08873	2.37233e-06	6.16257e-05
isoform_14623	9.676	2.513	-1.945	2.29586e-13	1.35196e-11
isoform_146239	0	6.18	6.50087	4.57077e-18	3.94113e-16
isoform_289248	18.853	1.74	-3.43763	4.52478e-47	1.71699e-44
isoform_14640	11.62	23.506	1.01642	4.12287e-09	1.58948e-07
isoform_146417	0.023	4.14	7.49185	3.99487e-18	3.45642e-16
isoform_146429	6.993	0.286	-4.61182	2.64787e-24	3.43308e-22
isoform_146470	1.023	3.99	1.96358	1.22808e-11	6.11852e-10
isoform_1465	10.84	3.726	-1.54067	1.0377e-18	9.41317e-17
isoform_146647	10.73	4.59	-1.22508	5.72894e-06	0.000139651
isoform_146661	0.176	3.403	4.27316	2.2196e-08	7.79433e-07
isoform_146670	5.53	1.173	-2.23708	0.000584427	0.00931143
isoform_146675	0.216	11.786	5.7699	2.64777e-13	1.55088e-11
isoform_146736	0	2.05	5.98868	6.44094e-15	4.34174e-13
isoform_146746	0.833	2.64	1.66415	0.000461531	0.00755717
isoform_146770	2.15	0.76	-1.50027	3.46769e-06	8.76234e-05
isoform_146811	0.743	2.653	1.83619	5.00701e-11	2.35341e-09
isoform_146823	0	0.32	3.37197	0.000179462	0.00326022
isoform_146834	4.706	1.393	-1.75631	1.89633e-25	2.63735e-23
isoform_146868	0.073	1.043	3.8367	2.03866e-06	5.35186e-05
isoform_146917	0.906	5.4	2.57538	9.86371e-14	6.03654e-12
isoform_147099	0.683	0	-3.28571	0.000266227	0.00464015
isoform_147108	0.853	4.523	2.40666	1.68541e-07	5.21807e-06
isoform_14713	2.233	0	-5.98588	1.2614e-14	8.29026e-13
isoform_147170	1.26	0	-3.58845	6.75394e-05	0.00134552
isoform_14719	12.743	3.58	-1.83167	1.63906e-09	6.57682e-08
isoform_14722	13.37	34.34	1.36089	2.76163e-33	5.71379e-31
isoform_147250	2.19	9.653	2.14005	5.16637e-08	1.72543e-06
isoform_147276	1.523	0.55	-1.46941	3.22062e-05	0.000687259
isoform_147305	0	3.58	5.24468	1.00468e-10	4.59946e-09
isoform_147315	0.96	4.106	2.09663	2.95949e-15	2.04185e-13
isoform_14732	12.14	5.943	-1.03051	6.00316e-12	3.07441e-10
isoform_14734	24.18	53.393	1.14284	2.8537e-16	2.14357e-14
isoform_147387	11.98	0.82	-3.86886	2.74552e-21	2.94042e-19
isoform_147388	0.05	0.54	3.43296	0.000150881	0.00278847
isoform_147403	1.28	0	-3.2884	0.000355385	0.00599128
isoform_147531	0	0.866	4.14834	2.04869e-06	5.37578e-05
isoform_147552	14.773	6.696	-1.14159	1.57274e-05	0.00035552
isoform_147600	0.04	4.29	6.74483	7.42642e-11	3.43737e-09
isoform_147605	0.03	2.98	6.63421	7.71086e-13	4.31414e-11
isoform_147614	0.633	0	-3.59426	5.4739e-05	0.00111216
isoform_147616	0.423	1.23	1.53993	3.75156e-19	3.5042e-17
isoform_147713	9.476	19.04	1.00668	2.58214e-26	3.75115e-24
isoform_14774	26.54	4.443	-2.57856	7.59321e-50	3.21381e-47
isoform_147765	0.63	12.316	4.28904	2.42621e-21	2.6032e-19
isoform_14780	0	1.84	5.24791	2.28362e-10	1.01025e-08
isoform_147993	2.053	5.853	1.51144	1.41547e-07	4.44012e-06
isoform_148000	3.51	1.013	-1.79284	0.00015216	0.00281004
isoform_14804	222.563	510.69	1.19823	4.41643e-42	1.36662e-39
isoform_148075	0.176	1.356	2.94571	1.73028e-05	0.000388389
isoform_148129	0.806	0.196	-2.03993	0.000313976	0.00537241
isoform_148217	11.72	5.77	-1.02233	1.2474e-05	0.0002877
isoform_148266	0.16	9.463	5.88615	3.74693e-08	1.27829e-06
isoform_148322	5.84	0.133	-5.45647	4.91621e-15	3.33951e-13
isoform_14833	12.78	5.4	-1.24286	1.22586e-09	4.9951e-08
isoform_148344	7.106	23.67	1.73595	2.74277e-32	5.42e-30
isoform_148373	0	3.816	3.91461	7.46613e-06	0.000178659
isoform_148449	0.706	13.413	4.24782	5.70545e-87	6.69709e-84
isoform_148534	8.063	18.873	1.22694	2.94771e-13	1.71971e-11
isoform_14857	20.166	9.01	-1.16233	3.95702e-15	2.71096e-13
isoform_148572	1.343	0.01	-7.06932	1.87309e-11	9.17121e-10
isoform_148598	9.283	3.836	-1.27499	2.31128e-05	0.000507039
isoform_14865	10.553	4.543	-1.21594	1.31467e-18	1.18341e-16
isoform_148682	0	0.486	4.51215	8.37496e-08	2.71463e-06
isoform_148687	1.656	6.713	2.01925	1.33894e-05	0.000306764
isoform_14870	58.043	14.09	-2.04245	1.47191e-43	4.86231e-41
isoform_148711	1.993	0.28	-2.83144	6.65362e-06	0.000160459
isoform_148721	1.773	0.856	-1.05051	0.00060182	0.00956519
isoform_148796	0.633	89.843	7.14906	6.52665e-79	6.34892e-76
isoform_148859	0	0.37	3.13462	0.000554644	0.00888111
isoform_14887	0.103	1.033	3.32612	4.35467e-07	1.26984e-05
isoform_148889	2.193	0.643	-1.77002	4.41231e-12	2.28562e-10
isoform_14891	4.436	11.67	1.39547	9.95729e-12	4.99627e-10
isoform_148963	0	9.793	7.10392	2.30716e-20	2.32659e-18
isoform_148967	3.11	1.473	-1.07816	2.49318e-05	0.000543625
isoform_149012	0.523	7.646	3.86982	9.59268e-05	0.00185115
isoform_149021	0.4	0	-3.15259	0.000526784	0.00849605
isoform_14903	99.1	5.58	-4.15055	0	0
isoform_149104	0.12	2.086	4.11963	1.47067e-22	1.70356e-20
isoform_149109	2.893	10.163	1.81269	9.20058e-07	2.55957e-05
isoform_149117	0	0.62	3.33407	0.00021352	0.00381128
isoform_14914	1.883	14.52	2.94694	6.78992e-22	7.51419e-20
isoform_149160	0.516	3.13	2.60072	1.45404e-08	5.21945e-07
isoform_14917	16.303	5.67	-1.52372	5.02935e-18	4.31751e-16
isoform_149248	0.966	212.416	7.78065	1.11978e-266	8.57224e-263
isoform_14930	0	4.526	7.18667	3.34808e-24	4.30606e-22
isoform_149304	3	0.096	-4.96578	1.39799e-11	6.93759e-10
isoform_149332	0.186	8.326	5.48425	2.10459e-20	2.12719e-18
isoform_149450	0.013	1.25	6.58727	1.55585e-07	4.84249e-06
isoform_14959	11.286	4.333	-1.3811	1.24053e-17	1.0396e-15
isoform_149623	0.03	0.78	4.70044	6.84626e-05	0.00136191
isoform_149667	0.256	1.44	2.49185	6.3776e-06	0.000154183
isoform_14972	0	0.253	3.22216	0.000368093	0.0061736
isoform_149752	0.126	4.376	5.11812	1.96374e-08	6.93318e-07
isoform_149849	0	14.96	8.91635	9.21992e-42	2.78449e-39
isoform_149860	1.84	4.096	1.15451	0.000328891	0.00560094
isoform_149914	27.723	62.363	1.16961	8.35963e-24	1.0506e-21
isoform_150110	1.283	0.44	-1.54395	0.000454832	0.00745719
isoform_150158	0.02	0.293	3.87283	0.00044052	0.00724547
isoform_86291	39.883	14.483	-1.46141	1.64303e-49	6.82288e-47
isoform_150212	4.79	0.993	-2.27016	2.41381e-27	3.65751e-25
isoform_150304	2.283	1.033	-1.14409	0.000500752	0.00812308
isoform_15037	65.943	24.316	-1.43931	3.35204e-18	2.91168e-16
isoform_15039	13.33	2.923	-2.18916	4.65761e-08	1.56771e-06
isoform_1504	0.753	0.13	-2.53414	5.04521e-07	1.45769e-05
isoform_15046	6.26	1.586	-1.98077	8.63238e-09	3.19847e-07
isoform_150501	0.626	0.016	-5.29002	0.000168265	0.00307936
isoform_150512	3.29	1.513	-1.12068	0.000103557	0.00198556
isoform_150527	6.586	0.82	-3.00571	1.06095e-13	6.46759e-12
isoform_150621	1.213	0.566	-1.09971	0.000268307	0.00467455
isoform_150630	6.543	0.463	-3.82087	4.39389e-05	0.000909091
isoform_150708	2.303	8.413	1.86911	4.05925e-11	1.92387e-09
isoform_150721	1.476	0.16	-3.20555	0.000452778	0.00742766
isoform_150761	2.36	0.79	-1.57886	0.0002385	0.00420434
isoform_150786	1.433	0.48	-1.57793	3.03136e-05	0.000650475
isoform_15079	0.083	1.606	4.27422	7.61832e-06	0.000182003
isoform_150802	1.566	3.69	1.23654	7.53305e-07	2.12625e-05
isoform_15088	0	15.78	8.79544	2.47108e-41	7.26353e-39
isoform_150925	0	4.596	5.72038	1.5962e-13	9.56257e-12
isoform_151174	0	4.8	5.87667	7.48045e-14	4.63051e-12
isoform_151234	0.143	0.78	2.44746	1.69956e-06	4.51339e-05
isoform_15129	50.673	22.616	-1.16387	2.27331e-45	8.02131e-43
isoform_151336	0	0.476	3.44282	0.000132238	0.00247774
isoform_15137	10.74	0.526	-4.35179	4.34167e-15	2.9641e-13
isoform_15157	0.97	7.783	3.00427	5.23966e-09	1.99212e-07
isoform_151669	0.016	1.66	6.69697	5.4693e-08	1.82314e-06
isoform_151701	3.723	8.816	1.24366	2.62912e-05	0.000571213
isoform_151719	10.813	4.61	-1.22993	1.59386e-06	4.25145e-05
isoform_151763	3.673	1.663	-1.14317	1.26179e-06	3.41949e-05
isoform_1518	10.563	0	-8.94555	4.63648e-43	1.48969e-40
isoform_151806	7.823	1.246	-2.65042	2.12456e-25	2.95011e-23
isoform_151813	0	2.566	6.56381	3.27625e-19	3.06999e-17
isoform_151840	0	35.813	9.27023	7.89772e-48	3.04947e-45
isoform_201605	0.823	0.14	-2.55547	0.000427529	0.00705421
isoform_151938	10.55	1.256	-3.07033	4.00641e-20	3.98763e-18
isoform_15201	4.81	9.83	1.03115	1.03268e-07	3.30652e-06
isoform_15203	9.973	20.316	1.02652	3.08926e-19	2.89786e-17
isoform_15205	22.843	6.35	-1.84692	5.68261e-05	0.00114978
isoform_152063	1.66	5.813	1.8081	2.89014e-14	1.85434e-12
isoform_152174	6.33	2.58	-1.29483	1.49184e-06	4.00351e-05
isoform_152180	0	10.746	8.16357	5.62469e-34	1.20774e-31
isoform_152233	3.133	0.576	-2.4434	0.000324354	0.00553064
isoform_152343	0.483	2.47	2.35442	7.43458e-05	0.00146841
isoform_152438	3.283	8.523	1.37635	8.15297e-08	2.64706e-06
isoform_152459	2.73	6.99	1.35639	2.73666e-08	9.49078e-07
isoform_15247	12.293	6.056	-1.0214	5.26351e-08	1.75688e-06
isoform_152490	0	4.55	4.49101	1.12798e-07	3.5979e-06
isoform_152539	4.173	1.183	-1.81863	0.000365895	0.00614493
isoform_152577	0.046	5.15	6.80679	4.84458e-27	7.241e-25
isoform_152615	0.37	1.346	1.86308	1.83437e-05	0.000409665
isoform_152616	0	0.646	3.73949	2.5695e-05	0.00055878
isoform_152621	10.696	3.893	-1.45812	1.10902e-10	5.05739e-09
isoform_15263	45.02	13.896	-1.6959	1.08491e-87	1.29068e-84
isoform_152663	0.63	0	-3.24198	0.000335746	0.00570444
isoform_152704	4.123	1.053	-1.96919	0.000107636	0.00205659
isoform_152708	3.85	9.46	1.29698	3.44557e-07	1.02115e-05
isoform_152717	0.033	1.43	5.43741	8.07817e-08	2.62374e-06
isoform_152837	2.7	0.023	-6.87518	1.70491e-17	1.41264e-15
isoform_15287	0.293	3.446	3.55595	0.000580808	0.00926216
isoform_152890	4.78	0.716	-2.73898	1.44369e-16	1.11049e-14
isoform_152967	0.446	0.026	-4.10046	0.000578426	0.00922667
isoform_153074	2.26	4.97	1.13692	5.74026e-08	1.90481e-06
isoform_153078	1.99	5.376	1.43376	2.41909e-11	1.17466e-09
isoform_153154	2.15	0.296	-2.86067	2.2107e-06	5.76822e-05
isoform_153170	0.07	2.806	5.32502	5.23685e-22	5.83212e-20
isoform_15321	0	24.446	9.38783	1.59603e-49	6.65911e-47
isoform_15324	7.2	14.67	1.0268	8.27052e-05	0.00161854
isoform_153250	1.743	0.31	-2.49123	0.000175285	0.00319509
isoform_153282	0.71	3.25	2.19455	1.43387e-06	3.85441e-05
isoform_153298	68.416	22.88	-1.58025	3.44528e-14	2.1939e-12
isoform_153374	0	6.093	6.96098	2.75207e-20	2.76102e-18
isoform_153386	2.406	0.396	-2.60306	0.000215376	0.00383975
isoform_153511	2.41	5.286	1.13314	4.44529e-06	0.000110331
isoform_153776	0.533	4.696	3.13922	5.84294e-12	2.99801e-10
isoform_153782	0	13.17	9.31318	1.91685e-45	6.77715e-43
isoform_15381	1.756	4.186	1.25328	0.00014164	0.00263373
isoform_153848	0.8	2.096	1.38957	2.2889e-06	5.95639e-05
isoform_153856	3.203	6.506	1.02235	0.000120084	0.00226762
isoform_154094	0	2.9	6.48946	1.15146e-18	1.04182e-16
isoform_154098	0.206	2.41	3.54832	6.91113e-09	2.58904e-07
isoform_154160	0	59.766	9.92212	1.92472e-57	1.05572e-54
isoform_15419	14.043	4.24	-1.72772	0.000283335	0.00490484
isoform_154286	5.676	2.816	-1.01123	0.000584258	0.00930958
isoform_154325	0.113	3.95	5.12746	1.01051e-38	2.74148e-36
isoform_154391	2.28	0.476	-2.26	2.81127e-11	1.35761e-09
isoform_15442	4.88	0.99	-2.30138	0.000123025	0.0023194
isoform_154420	0.023	2.493	6.76011	1.52944e-09	6.1566e-08
isoform_154520	0.07	1.593	4.50825	3.26446e-06	8.28447e-05
isoform_15457	20.116	0.42	-5.58181	7.66607e-09	2.85606e-07
isoform_15459	0.006	12.133	10.9817	1.20713e-36	2.94376e-34
isoform_15460	5.526	1.84	-1.58653	0.000360481	0.00607081
isoform_154618	1.503	0.706	-1.0901	0.000409577	0.00679366
isoform_154668	3.67	7.996	1.1235	5.20137e-16	3.82225e-14
isoform_15477	12.94	5.863	-1.14213	6.2532e-05	0.00125457
isoform_154777	0	3.916	6.78448	9.49618e-21	9.80646e-19
isoform_154813	4.556	11.266	1.30614	3.07582e-42	9.56825e-40
isoform_154923	0	0.88	4.57331	5.55133e-08	1.84804e-06
isoform_154950	7.68	0.05	-7.26303	3.97241e-19	3.7025e-17
isoform_15505	2.136	4.583	1.10138	4.57409e-05	0.000943161
isoform_155085	1.766	0	-5.16096	1.78749e-10	7.9981e-09
isoform_155129	0.013	1.323	6.66916	5.28928e-13	3.00512e-11
isoform_15514	21.643	10.493	-1.04447	1.30703e-11	6.50083e-10
isoform_15515	0.68	2.633	1.9531	2.48295e-10	1.09376e-08
isoform_15520	7.266	3.193	-1.18625	6.65845e-06	0.000160553
isoform_155416	3.043	0.56	-2.442	1.05086e-05	0.000245621
isoform_155419	1.356	0.116	-3.54716	6.87871e-05	0.00136768
isoform_155444	2.833	14.006	2.30564	8.25754e-10	3.43147e-08
isoform_15551	14.913	3.34	-2.15865	6.18295e-49	2.50262e-46
isoform_15559	9.956	0.45	-4.46757	2.14391e-05	0.000472973
isoform_15562	14.373	5.566	-1.36865	1.01806e-23	1.27128e-21
isoform_15574	111.56	42.31	-1.39875	1.59708e-52	7.41953e-50
isoform_155747	0	9.553	6.55914	1.00652e-18	9.13969e-17
isoform_155796	2.876	0.943	-1.60873	5.44375e-07	1.56437e-05
isoform_15583	0	2.563	6.40677	5.82442e-18	4.99033e-16
isoform_155843	0	2.8	5.18493	1.4357e-10	6.47005e-09
isoform_155868	0.533	4.26	2.99865	7.90391e-25	1.06164e-22
isoform_15593	0	0.51	3.77292	2.22579e-05	0.000489443
isoform_155980	0.37	4.94	3.73891	4.56437e-05	0.000941597
isoform_15605	77.06	21.156	-1.86492	3.39717e-224	1.97334e-220
isoform_15609	14.406	5.143	-1.48599	5.51324e-25	7.50172e-23
isoform_156189	7.7	1.82	-2.08092	0.000245906	0.00432235
isoform_156218	0.52	0.113	-2.20219	0.000434556	0.00716076
isoform_156237	2.47	5.893	1.25449	2.79455e-08	9.67437e-07
isoform_156241	0.906	0.08	-3.50144	3.97632e-05	0.000832281
isoform_156265	0.953	0.16	-2.5744	0.000160494	0.00294911
isoform_15629	0.106	3.23	4.9294	7.75366e-23	9.18704e-21
isoform_1564	6.79	0	-8.2618	5.68093e-34	1.21833e-31
isoform_15644	13.986	6.463	-1.11371	6.2613e-09	2.35663e-07
isoform_156441	0	1.753	4.74089	1.79837e-08	6.37103e-07
isoform_156483	0.17	9.096	5.74163	2.83817e-24	3.67441e-22
isoform_156524	0.466	1.646	1.82056	0.000208601	0.00373487
isoform_156595	0.236	1.966	3.0584	0.000370134	0.00620373
isoform_15663	3.533	1.56	-1.17935	5.4649e-06	0.00013351
isoform_15664	0.016	3.36	7.71425	6.91723e-15	4.65567e-13
isoform_1567	13.276	4.626	-1.52098	4.61453e-15	3.14551e-13
isoform_15670	37	0.24	-7.26835	2.94894e-131	6.92297e-128
isoform_156707	5.793	0.006	-9.91513	6.82276e-35	1.53226e-32
isoform_156715	9.616	1.36	-2.82183	1.68622e-18	1.49946e-16
isoform_156737	37.106	7.696	-2.26947	9.99811e-86	1.13573e-82
isoform_156740	0.536	3.623	2.75688	2.60492e-08	9.06065e-07
isoform_156766	0	1.686	4.53007	1.01628e-07	3.25757e-06
isoform_156779	0.766	0	-3.26809	0.000378322	0.00632709
isoform_156783	1.223	0	-3.43434	0.000174053	0.00317572
isoform_156811	3.456	0.723	-2.25704	2.07369e-05	0.000458919
isoform_156877	0.676	2.726	2.01169	3.32116e-22	3.7581e-20
isoform_15690	5.176	20.403	1.97887	1.1017e-05	0.000256583
isoform_15699	5.916	2.573	-1.20117	1.82013e-07	5.60658e-06
isoform_156998	0	1.123	5.18937	1.87403e-10	8.36405e-09
isoform_15707	15.503	7.466	-1.05414	7.57691e-17	5.96101e-15
isoform_157114	0	1.01	3.58294	5.45986e-05	0.00110943
isoform_15712	0	3.72	6.25354	1.507e-15	1.06519e-13
isoform_157197	2.53	9.983	1.98034	7.69404e-10	3.2079e-08
isoform_157207	0	0.59	3.12806	0.0006084	0.00965929
isoform_157247	2.443	0.286	-3.09457	5.02109e-16	3.69748e-14
isoform_157255	1.083	3.936	1.8617	1.00328e-15	7.18666e-14
isoform_157309	0.466	10.973	4.55748	1.31788e-136	3.46328e-133
isoform_157324	3.086	0	-4.65374	1.61987e-07	5.02591e-06
isoform_157346	5.126	1.556	-1.71999	1.10308e-09	4.51047e-08
isoform_157356	2.91	6.023	1.04946	0.000415367	0.00687933
isoform_157374	1.27	3.98	1.64794	2.46563e-08	8.59484e-07
isoform_157392	7.076	30.94	2.12847	4.15183e-39	1.13336e-36
isoform_15747	3.67	0.736	-2.318	2.47996e-05	0.000541078
isoform_157529	4.32	14.486	1.74556	1.88464e-13	1.1184e-11
isoform_157582	6.76	2.563	-1.39919	3.91743e-11	1.85982e-09
isoform_157716	0.646	0	-4.07156	2.86383e-06	7.33757e-05
isoform_157743	31.65	74.46	1.23426	7.2631e-34	1.55009e-31
isoform_157747	0.313	5.63	4.1689	6.51517e-06	0.000157292
isoform_157801	2.886	0.4	-2.851	3.561e-08	1.21769e-06
isoform_15785	13.786	50.83	1.88248	2.76129e-41	8.08958e-39
isoform_15791	13.293	0.966	-3.7825	4.38935e-18	3.79028e-16
isoform_157932	0	1.25	3.83538	1.47579e-05	0.000335498
isoform_158089	4.906	0.823	-2.57558	1.20779e-10	5.48932e-09
isoform_15810	7.8	16.096	1.04516	7.33741e-05	0.00145093
isoform_158106	3.086	1.206	-1.35551	0.000139924	0.00260428
isoform_158108	1.523	0	-3.45794	0.000113189	0.00215126
isoform_158116	0	0.66	3.52118	8.81712e-05	0.00171578
isoform_158117	0.383	2.246	2.55194	5.81525e-06	0.000141598
isoform_158170	8.703	4.05	-1.10359	0.000220338	0.00391989
isoform_158175	8.323	0.23	-5.1774	2.50152e-43	8.18672e-41
isoform_158225	4.08	1.183	-1.78612	1.82565e-13	1.08559e-11
isoform_158278	0.043	0.66	3.94006	2.9297e-05	0.000630761
isoform_15830	48.993	20.273	-1.27302	3.28768e-07	9.78143e-06
isoform_158330	0	1.53	3.80467	1.5334e-05	0.000347385
isoform_158388	0.656	2.566	1.96775	0.000384998	0.00642469
isoform_158443	5.38	11.36	1.07828	5.3875e-12	2.7712e-10
isoform_158536	5.536	14.546	1.39371	2.23085e-05	0.000490493
isoform_158626	19.126	5.476	-1.80434	8.77346e-67	6.49056e-64
isoform_158703	0.793	2.936	1.88846	2.87173e-06	7.35565e-05
isoform_158811	0	8.436	7.17028	3.25353e-23	3.93172e-21
isoform_158825	8.293	2.71	-1.6136	2.93133e-11	1.41248e-09
isoform_158844	4.28	0.273	-3.97064	1.0973e-30	1.98157e-28
isoform_158901	0.873	2.213	1.34195	0.000488119	0.00793716
isoform_158989	11.436	5.536	-1.04667	0.000296837	0.00511243
isoform_159185	2.4	12.81	2.41616	3.19937e-11	1.53409e-09
isoform_159186	0.113	1.36	3.58921	0.000329365	0.00560763
isoform_159244	0.06	1.076	4.16457	0.000101714	0.00195576
isoform_15931	1.09	2.443	1.16433	8.35177e-05	0.00163299
isoform_159315	0	1.256	4.75066	9.26399e-09	3.42097e-07
isoform_159344	5.056	1.71	-1.564	1.2216e-09	4.97891e-08
isoform_159355	0.52	1.87	1.84645	2.4189e-06	6.27428e-05
isoform_159381	0.8	0	-4.08514	3.20053e-06	8.13514e-05
isoform_159390	3.063	8.703	1.50657	1.72483e-13	1.02842e-11
isoform_159423	0.813	3.49	2.1019	2.37751e-15	1.65328e-13
isoform_159424	0	0.253	3.16468	0.000504919	0.00818131
isoform_159451	0	15.016	5.63024	8.70917e-13	4.84497e-11
isoform_159606	0.673	2.053	1.60906	5.71894e-05	0.00115668
isoform_159739	3.613	0.426	-3.08427	3.09748e-16	2.31582e-14
isoform_159784	0.6	4.696	2.9684	2.99247e-16	2.24112e-14
isoform_15980	43.46	6.706	-2.69616	3.58972e-102	5.44867e-99
isoform_15990	1573.14	336.22	-2.22617	0	0
isoform_16000	0	1.21	4.72479	3.26863e-08	1.12229e-06
isoform_160025	321.303	773.33	1.26715	2.45667e-260	1.73019e-256
isoform_160052	0.116	2.416	4.38042	1.01244e-06	2.79576e-05
isoform_160057	0	1.67	3.57251	7.05248e-05	0.00139977
isoform_160117	6.153	0.656	-3.22952	8.01391e-05	0.00157234
isoform_16018	16.636	6.273	-1.40708	3.4518e-33	7.11665e-31
isoform_160349	1.866	4.136	1.14829	4.92522e-06	0.000121268
isoform_160411	0.033	0.966	4.87149	4.41402e-08	1.49085e-06
isoform_166772	14.606	44.623	1.61123	3.22475e-38	8.55097e-36
isoform_160467	2.05	0	-4.27671	8.52548e-07	2.38685e-05
isoform_160474	1.3	0	-4.67083	4.13339e-08	1.40361e-06
isoform_160531	0.096	3.666	5.25503	5.22763e-07	1.50521e-05
isoform_160576	7.386	1.436	-2.36274	1.30976e-05	0.000300666
isoform_160588	1.016	0	-3.7019	3.18843e-05	0.000680886
isoform_16060	0	2.696	6.06017	8.55061e-15	5.7157e-13
isoform_160601	18.1	8.236	-1.13597	3.81398e-05	0.000801348
isoform_173239	24.843	12.02	-1.0474	2.86774e-07	8.59303e-06
isoform_16068	4.58	158.286	5.11104	5.85376e-135	1.5157e-131
isoform_160884	0.633	1.676	1.40474	0.000296391	0.00510725
isoform_160889	0	0.606	3.82435	1.36642e-05	0.00031241
isoform_160959	0.083	8.993	6.75955	2.96852e-11	1.42923e-09
isoform_160983	7.633	2.263	-1.75401	9.48176e-05	0.00183176
isoform_16101	4.416	0.283	-3.96387	1.39043e-25	1.94761e-23
isoform_161021	0.526	1.503	1.51471	1.96664e-05	0.000437208
isoform_161022	0	4.643	5.682	3.05564e-13	1.78149e-11
isoform_161038	0.706	0.063	-3.48624	1.6067e-05	0.000362776
isoform_161040	1.713	4.376	1.35309	1.64972e-10	7.39292e-09
isoform_161148	0.813	2.146	1.40032	2.48446e-05	0.00054179
isoform_161208	0.06	8.8	7.1964	8.86287e-14	5.44866e-12
isoform_161215	0.14	0.81	2.5325	0.000125162	0.00235695
isoform_161253	0.683	2.043	1.58073	8.77228e-05	0.001708
isoform_161291	1.223	3.693	1.59437	0.000462796	0.00757647
isoform_1613	6.08	14.166	1.22029	9.37171e-09	3.45423e-07
isoform_161308	19.496	3.663	-2.41208	2.30685e-19	2.18019e-17
isoform_16131	0.063	4.423	6.13353	3.60809e-26	5.21577e-24
isoform_16136	14.8	5.873	-1.33343	1.18244e-09	4.82489e-08
isoform_161364	1.563	0.476	-1.71528	0.000309731	0.0053075
isoform_1614	13.2	41.493	1.65233	1.49527e-31	2.84312e-29
isoform_161442	3.953	1.196	-1.72473	1.70612e-05	0.000383651
isoform_16154	75.246	5.293	-3.82946	1.9785e-91	2.54275e-88
isoform_161558	0.956	0.22	-2.11951	0.000202475	0.00363442
isoform_161690	0	11.883	8.10716	2.02837e-33	4.23149e-31
isoform_161707	0.576	24.2	5.39279	3.86392e-10	1.66513e-08
isoform_161714	6.706	15.153	1.17608	1.15311e-07	3.67207e-06
isoform_161778	0	0.2	2.79323	5.59208e-07	1.60542e-05
isoform_161793	0.993	3.18	1.67916	2.69068e-06	6.92619e-05
isoform_16181	79.536	34.39	-1.20962	9.11561e-88	1.09183e-84
isoform_161831	61.646	15.363	-2.00455	8.45408e-29	1.38081e-26
isoform_161850	0	2.136	5.60296	1.0165e-12	5.61583e-11
isoform_161866	2.41	0.29	-3.05491	6.4279e-11	2.99568e-09
isoform_161943	0	2.443	5.12683	2.33248e-10	1.03083e-08
isoform_16213	1.14	4.353	1.93298	4.0369e-05	0.000843456
isoform_162150	10.716	5.1	-1.0712	2.28532e-08	8.00594e-07
isoform_162181	4.75	0.776	-2.6138	1.32169e-09	5.36412e-08
isoform_162203	6.43	16.13	1.32686	1.72473e-07	5.33136e-06
isoform_162214	2.786	20.563	2.88378	3.90777e-35	8.91251e-33
isoform_162270	0	1.326	4.45959	1.41204e-07	4.43014e-06
isoform_162282	0.103	1.64	3.99298	3.63017e-08	1.24062e-06
isoform_162317	9.43	4.15	-1.18415	2.24186e-08	7.86622e-07
isoform_162322	0.126	2.26	4.16483	1.32716e-05	0.000304343
isoform_16241	9.37	3.46	-1.43728	2.27161e-06	5.91663e-05
isoform_162448	2.386	0.533	-2.16239	4.29762e-06	0.000107013
isoform_162533	0.42	1.56	1.89308	0.000129685	0.00243353
isoform_162565	0.546	3.156	2.53112	2.20392e-05	0.000484936
isoform_16261	12.593	1.093	-3.52626	9.59239e-25	1.28047e-22
isoform_162741	0.75	0	-5.13904	1.88441e-10	8.40614e-09
isoform_162749	0	0.75	4.23804	7.08552e-07	2.00668e-05
isoform_16279	1.486	0	-5.12512	6.70601e-10	2.81462e-08
isoform_162831	1.846	3.99	1.11199	4.34107e-05	0.000899854
isoform_162866	1.37	0	-4.0437	2.84802e-06	7.3013e-05
isoform_14532	15.183	4.113	-1.88419	2.04544e-16	1.55569e-14
isoform_163028	1.563	0.513	-1.60729	0.0005427	0.00871999
isoform_16305	2.94	7.42	1.3356	9.81724e-05	0.00189221
isoform_163057	3.8	15.886	2.06368	4.55177e-32	8.85563e-30
isoform_163086	0.046	19.493	8.72711	3.36895e-71	2.74618e-68
isoform_163091	1.583	0	-4.38573	3.03313e-07	9.05623e-06
isoform_163149	8.713	25.056	1.52391	1.55166e-06	4.15264e-05
isoform_16331	3.266	0.893	-1.87079	0.000108113	0.00206394
isoform_198124	5.023	1.993	-1.33361	1.22069e-08	4.4297e-07
isoform_16340	10.76	4.726	-1.18699	0.000194107	0.00350242
isoform_163494	0	0.223	3.72725	2.3837e-05	0.000521627
isoform_16358	12.813	40.066	1.64477	2.64828e-79	2.59047e-76
isoform_1636	17.736	6.373	-1.47664	2.33207e-15	1.62361e-13
isoform_163617	0.16	23.306	7.18649	1.66174e-73	1.40665e-70
isoform_163720	0.26	1.173	2.17362	0.000340445	0.0057748
isoform_16374	1.016	3.576	1.81545	7.41025e-07	2.09326e-05
isoform_90793	0.166	14.423	6.44104	9.44333e-07	2.62007e-05
isoform_163793	0.866	0.363	-1.2544	0.000278937	0.00483822
isoform_163806	1.073	0.063	-4.09015	0.000174987	0.00319044
isoform_163860	2.826	0.666	-2.08517	2.05575e-08	7.24496e-07
isoform_16407	7.666	31.013	2.01633	4.96328e-19	4.60669e-17
isoform_164184	1.553	0.34	-2.19145	3.50634e-11	1.67444e-09
isoform_164186	0.63	3.103	2.30024	0.000273758	0.00475963
isoform_164189	3.153	6.616	1.06923	2.10117e-10	9.32818e-09
isoform_1642	0.53	4.203	2.98736	2.5938e-35	5.95428e-33
isoform_164292	0	0.47	3.48898	0.000119677	0.00226066
isoform_164297	0.013	4.546	8.44994	1.57272e-28	2.52522e-26
isoform_164356	0	0.526	5.21398	1.282e-10	5.81161e-09
isoform_164387	0	2.986	6.60579	1.84091e-19	1.75206e-17
isoform_164389	0.04	5.63	7.13699	3.27905e-26	4.74791e-24
isoform_215659	9.366	3.45	-1.44084	1.3216e-06	3.57114e-05
isoform_164513	0	0.14	3.60833	5.05428e-05	0.0010325
isoform_164543	7.306	2.063	-1.82434	0.000376409	0.00630107
isoform_164599	0.98	2.01	1.03634	1.41794e-06	3.81681e-05
isoform_164628	14.443	6.196	-1.22096	5.5818e-09	2.11535e-07
isoform_16491	0	1.636	5.59381	1.5805e-12	8.56777e-11
isoform_164978	2.463	5.366	1.12343	1.26853e-09	5.16061e-08
isoform_16500	4.563	1.02	-2.16141	7.43419e-06	0.000177967
isoform_16504	3.44	9.38	1.44718	9.17411e-07	2.55342e-05
isoform_165111	0	1.513	5.21673	3.05172e-10	1.33066e-08
isoform_16518	2.45	5.096	1.05658	1.05583e-06	2.90243e-05
isoform_165246	6.52	41.246	2.66131	1.74406e-109	2.89697e-106
isoform_16525	0.013	0.56	5.42884	4.68822e-06	0.000115919
isoform_165273	1.9	3.816	1.00606	1.04514e-05	0.000244349
isoform_165290	49.163	4.133	-3.57231	1.47102e-126	3.08338e-123
isoform_165293	4.223	13.04	1.6266	4.39923e-09	1.69121e-07
isoform_16544	0.926	7.066	2.93181	1.61309e-26	2.35504e-24
isoform_165470	1.11	6.043	2.44471	1.99393e-07	6.10457e-06
isoform_16552	0.11	7.54	6.09899	2.19605e-14	1.42103e-12
isoform_165521	0.853	3.213	1.9133	2.84098e-07	8.52154e-06
isoform_165545	0.01	1.81	7.49985	3.75316e-13	2.16734e-11
isoform_165583	6.846	2.61	-1.39121	8.96894e-12	4.51579e-10
isoform_165619	0.05	1.036	4.37295	2.37616e-09	9.40047e-08
isoform_165647	1.61	0.133	-3.59756	6.82966e-11	3.172e-09
isoform_165701	0	0.676	3.83164	1.20655e-05	0.000279158
isoform_165751	0.636	4.196	2.72192	3.35098e-12	1.76122e-10
isoform_165852	8.88	0	-7.50281	2.70182e-25	3.73401e-23
isoform_165859	0.04	1.33	5.05528	1.43832e-06	3.86578e-05
isoform_16586	126.373	26.473	-2.25509	4.92848e-208	2.55224e-204
isoform_165882	0	2.396	5.43102	5.99354e-12	3.07038e-10
isoform_16589	0	1.706	5.7242	2.29875e-13	1.35309e-11
isoform_165942	0.766	2.906	1.92362	1.7752e-07	5.47969e-06
isoform_165995	1.506	0	-3.67144	3.27028e-05	0.00069659
isoform_16602	15.04	0	-8.41338	3.57899e-35	8.17324e-33
isoform_166121	101.766	0	-11.1048	4.68113e-78	4.4552e-75
isoform_166171	0	4.176	5.44144	5.26843e-12	2.71233e-10
isoform_166318	4.013	0.48	-3.06357	9.64603e-09	3.55014e-07
isoform_166319	3.22	7.506	1.22098	5.76718e-25	7.82909e-23
isoform_16632	23.7	8.593	-1.46365	4.52957e-09	1.73829e-07
isoform_166347	4.066	0.943	-2.10828	7.09813e-20	6.96254e-18
isoform_166437	1.81	4.006	1.14617	8.67155e-07	2.42543e-05
isoform_166474	0	3.523	5.2273	1.34252e-10	6.07501e-09
isoform_166507	2.426	0.166	-3.86932	1.47993e-10	6.66086e-09
isoform_166560	0	0.42	4.03719	3.55758e-06	8.9753e-05
isoform_16665	21.653	53.886	1.31534	2.62576e-10	1.15407e-08
isoform_166681	0.09	1.436	3.99599	0.000366367	0.00614935
isoform_282027	1.103	2.98	1.43388	2.74534e-08	9.51711e-07
isoform_166758	0.38	9.33	4.61781	8.2139e-45	2.82467e-42
isoform_16680	0.016	5.833	8.51002	2.24338e-28	3.5585e-26
isoform_166825	2.84	0	-6.19473	1.91633e-16	1.46002e-14
isoform_166841	0	1.516	5.78162	6.31747e-14	3.93186e-12
isoform_166892	0.243	2.543	3.3875	3.21592e-13	1.86874e-11
isoform_16697	0.026	1.836	6.14191	1.35252e-13	8.15825e-12
isoform_16698	9.163	4.216	-1.11995	3.1249e-12	1.64584e-10
isoform_167036	0.066	5.333	6.33634	5.36405e-23	6.40741e-21
isoform_16707	2.77	11.5	2.05368	1.51448e-10	6.80591e-09
isoform_167075	1.116	2.95	1.40238	0.000376829	0.00630631
isoform_167124	0.723	4.8	2.73097	3.36248e-07	9.98878e-06
isoform_167125	6.73	1.726	-1.96317	4.64763e-07	1.34813e-05
isoform_167142	4.78	0.07	-6.09351	3.47828e-08	1.19065e-06
isoform_16717	4.243	84.256	4.31162	1.11263e-14	7.34815e-13
isoform_1672	1.25	0	-5.86514	8.48881e-14	5.23148e-12
isoform_16722	8.87	21.42	1.27195	3.48723e-24	4.47521e-22
isoform_167329	4.63	22.023	2.24993	8.18073e-84	8.83674e-81
isoform_167407	0.38	0	-3.53081	7.32438e-05	0.00144851
isoform_167420	0.01	0.253	4.66107	1.49626e-05	0.000339538
isoform_167490	1.833	0	-3.80684	1.52528e-05	0.000345722
isoform_167509	4.29	0.523	-3.03609	4.13391e-12	2.15153e-10
isoform_167539	14.31	3.513	-2.02625	1.39258e-07	4.37767e-06
isoform_167581	60.676	26.48	-1.19622	2.8271e-20	2.82985e-18
isoform_167594	11.383	3.383	-1.75051	7.50677e-34	1.60015e-31
isoform_167596	5.593	18.2	1.70224	1.1153e-24	1.48542e-22
isoform_167634	0	7.95	6.95618	4.08888e-22	4.58849e-20
isoform_167683	0.543	0	-4.06072	2.98553e-06	7.62606e-05
isoform_167738	4.693	11.656	1.31249	4.78395e-05	0.000982751
isoform_167836	7.163	15.89	1.14948	5.81491e-06	0.000141598
isoform_167972	2.716	7.573	1.47938	2.84463e-05	0.000613776
isoform_167984	1.513	4.123	1.44628	3.97025e-08	1.3516e-06
isoform_168014	5.23	17.346	1.72972	2.48973e-30	4.42798e-28
isoform_168033	15.563	4.816	-1.69221	5.13685e-06	0.000126109
isoform_168082	1.936	4.983	1.36394	1.48144e-07	4.63137e-06
isoform_16811	25.043	10.753	-1.21967	4.26945e-05	0.000886156
isoform_168169	0	1.09	4.64489	3.40306e-08	1.16663e-06
isoform_1682	4.52	14.506	1.68226	2.33199e-07	7.07072e-06
isoform_16820	0	1.3	5.44207	5.43637e-12	2.79471e-10
isoform_168309	1.033	2.426	1.23174	0.00024431	0.00429687
isoform_168457	0.046	11.846	8.00855	1.07961e-33	2.28198e-31
isoform_16847	12.663	5.116	-1.30753	9.1633e-06	0.000216485
isoform_16851	1.64	9.246	2.49513	2.07616e-35	4.80356e-33
isoform_168550	4.333	12.006	1.47032	1.02616e-34	2.28995e-32
isoform_1687	2.166	8.523	1.97633	2.43475e-23	2.9667e-21
isoform_168750	2.22	4.803	1.11338	2.15842e-05	0.000475995
isoform_168784	0.413	6.983	4.07963	2.33416e-36	5.6068e-34
isoform_16882	2.486	0	-4.89787	1.69846e-08	6.04384e-07
isoform_168865	1.78	0.58	-1.61775	1.57748e-06	4.21406e-05
isoform_168933	15.446	6.78	-1.18788	2.42177e-12	1.29018e-10
isoform_169017	3.966	0	-4.64344	3.55999e-08	1.21758e-06
isoform_243708	0.09	1.796	4.31872	4.22001e-13	2.42342e-11
isoform_16906	0.01	2.463	7.94427	5.83549e-17	4.64074e-15
isoform_169071	2.723	6.836	1.32796	4.73995e-10	2.01732e-08
isoform_169101	2.033	9.186	2.17583	3.62709e-18	3.14594e-16
isoform_169105	0.276	0	-3.32953	0.000241639	0.00425456
isoform_16921	41.29	10.713	-1.94643	1.65233e-94	2.25525e-91
isoform_169247	0	0.543	3.93195	7.79759e-06	0.000185983
isoform_169266	0.026	1.92	6.20645	6.35872e-09	2.39126e-07
isoform_169268	1.476	4.63	1.64932	0.000204755	0.00367086
isoform_16927	69.546	12.513	-2.47454	4.71075e-61	2.90009e-58
isoform_16929	5.496	2.603	-1.07821	1.14241e-06	3.11951e-05
isoform_16931	3.193	22.456	2.81412	3.13524e-33	6.47157e-31
isoform_169339	3.503	8.563	1.28953	3.05722e-07	9.12505e-06
isoform_169345	0	25.243	7.84725	2.27639e-30	4.05674e-28
isoform_169359	7.933	0.46	-4.10816	3.13941e-21	3.34353e-19
isoform_169423	0.893	0	-4.31894	5.78004e-07	1.65663e-05
isoform_169426	0.306	1.823	2.57471	3.26225e-05	0.0006953
isoform_169480	0.12	0.503	2.06752	0.000459086	0.00751992
isoform_16949	14.063	6.78	-1.05255	6.50484e-07	1.85176e-05
isoform_169565	0	3.416	6.61831	1.64835e-18	1.46653e-16
isoform_169605	0.596	0	-3.63786	4.24832e-05	0.000882291
isoform_16965	0.173	1.64	3.24485	4.20599e-05	0.000874428
isoform_169653	5.583	0.123	-5.50431	1.39912e-17	1.1664e-15
isoform_16967	125.076	27.203	-2.20097	0	0
isoform_16970	5.363	14.616	1.44644	0.000189738	0.00343133
isoform_169803	4.546	2.22	-1.03404	0.000547094	0.00877858
isoform_16983	5.763	15.73	1.44863	6.48295e-14	4.02915e-12
isoform_16988	0.863	3.44	1.99498	0.000468214	0.00765662
isoform_169908	13.416	4.486	-1.58045	0.000301352	0.00518228
isoform_169983	3.286	0	-6.82312	5.45585e-21	5.72137e-19
isoform_170093	0.49	6.263	3.676	1.94849e-32	3.87215e-30
isoform_170121	11.69	139.186	3.57367	3.71592e-17	2.99435e-15
isoform_170234	4.506	13.443	1.57694	6.71918e-17	5.3147e-15
isoform_170264	12.266	5.393	-1.1855	0.000131366	0.00246297
isoform_170280	0.233	0	-3.49556	9.24419e-05	0.00179097
isoform_1703	11.406	2.36	-2.27293	8.26265e-38	2.14574e-35
isoform_170326	15.523	6.41	-1.27601	2.12519e-05	0.000469197
isoform_170369	1.34	3.7	1.46529	0.000114977	0.00218148
isoform_170386	0.99	4.533	2.19497	5.36919e-08	1.79011e-06
isoform_17047	3.22	12.116	1.91178	6.66946e-43	2.13509e-40
isoform_170489	2.92	0.78	-1.90442	6.34462e-12	3.24174e-10
isoform_170513	0.21	3.59	4.09552	1.30945e-29	2.24713e-27
isoform_170515	14.823	6.11	-1.27859	1.98462e-08	7.00408e-07
isoform_170757	0.063	2.36	5.22729	2.91066e-05	0.000627274
isoform_170824	63.456	22.106	-1.52132	1.18683e-25	1.67039e-23
isoform_170839	0	4.726	7.1538	6.77471e-24	8.58151e-22
isoform_171010	0.226	0	-3.17811	0.000451008	0.00740208
isoform_17102	30.493	72.063	1.24078	9.94979e-29	1.61761e-26
isoform_171028	1.803	0	-5.55248	5.61554e-12	2.88429e-10
isoform_171037	0.03	1.47	5.61471	4.16758e-08	1.41386e-06
isoform_17105	1.74	7.02	2.01238	1.80093e-21	1.94534e-19
isoform_171153	0	17.23	9.15849	4.82066e-46	1.75006e-43
isoform_171247	0.783	1.81	1.20891	0.000351251	0.00593068
isoform_171376	0.576	3.466	2.58913	5.82378e-09	2.19948e-07
isoform_171453	1.713	6.53	1.93056	1.69506e-12	9.15491e-11
isoform_17148	2.473	0.903	-1.45346	1.28068e-05	0.00029472
isoform_171516	0.526	2.653	2.33449	0.000197262	0.0035518
isoform_171555	0	0.923	5.4719	3.49387e-12	1.83304e-10
isoform_171567	19.453	4.24	-2.19786	6.94417e-23	8.25011e-21
isoform_17173	3.543	7.53	1.08768	0.000173622	0.00316916
isoform_171802	0.03	4.063	7.08144	2.15323e-12	1.1527e-10
isoform_171840	0	0.603	4.07621	2.61963e-06	6.75568e-05
isoform_171882	2.376	0.346	-2.77969	1.27378e-07	4.03447e-06
isoform_171902	3.753	0.61	-2.62116	1.91165e-12	1.029e-10
isoform_171940	0.376	4.226	3.49049	3.97437e-19	3.7025e-17
isoform_172002	1.033	4.42	2.09721	3.48597e-12	1.82945e-10
isoform_17208	13.54	35.036	1.37161	2.21047e-15	1.54261e-13
isoform_1721	12.35	5.976	-1.04726	4.16728e-11	1.97241e-09
isoform_172158	0.156	10.116	6.01895	8.17073e-50	3.44995e-47
isoform_172175	0.39	1.346	1.78713	4.72662e-14	2.96903e-12
isoform_172219	0.09	3.53	5.2936	1.21551e-18	1.09752e-16
isoform_172232	0.24	0.933	1.95884	3.01526e-10	1.31639e-08
isoform_172261	190.83	66.673	-1.51711	1.19206e-70	9.54036e-68
isoform_172328	0.92	8.296	3.17271	4.8778e-09	1.86461e-07
isoform_172343	0	14.97	7.08919	2.82288e-23	3.42777e-21
isoform_17235	0	12.956	8.47687	2.13982e-37	5.46029e-35
isoform_172351	9.966	1.713	-2.54049	4.96958e-11	2.33707e-09
isoform_172367	0.046	1.006	4.45085	0.000384092	0.00641139
isoform_172419	1.933	5.793	1.58347	1.62481e-17	1.35008e-15
isoform_17253	9.016	2.576	-1.80735	3.74265e-05	0.000787866
isoform_172618	9.246	2.316	-1.99719	3.87893e-18	3.3594e-16
isoform_17268	18.696	2.083	-3.16599	6.67222e-05	0.0013309
isoform_17269	3.916	8.57	1.12991	2.43423e-10	1.0731e-08
isoform_172697	8.513	3.856	-1.14256	1.09793e-08	4.00566e-07
isoform_172735	0.436	0.026	-4.06774	1.81005e-06	4.79244e-05
isoform_172800	9.163	1.956	-2.22791	2.99479e-05	0.000643435
isoform_172868	18.263	74.646	2.03114	1.75284e-80	1.7737e-77
isoform_172926	93.866	17.116	-2.45526	1.19931e-41	3.59123e-39
isoform_172965	2.306	0.68	-1.76179	7.9644e-06	0.000189679
isoform_137636	5.096	1.51	-1.75482	0.0002187	0.0038935
isoform_173128	0	5.073	5.55464	1.36737e-12	7.46292e-11
isoform_173143	0.646	1.806	1.48319	8.1331e-05	0.00159413
isoform_173146	0.03	5.383	7.4873	1.85182e-28	2.95873e-26
isoform_173268	7.416	25.24	1.767	4.38256e-46	1.5976e-43
isoform_173316	4.25	34.156	3.0066	1.47377e-83	1.58224e-80
isoform_173476	0	7.926	5.89152	1.2928e-14	8.48711e-13
isoform_173491	4.85	19.65	2.01847	1.6233e-19	1.55082e-17
isoform_173494	6.486	2.713	-1.25744	1.02454e-07	3.28283e-06
isoform_173546	1.04	4.936	2.24676	6.04651e-09	2.28116e-07
isoform_17362	32.916	13.166	-1.32197	9.00971e-16	6.48813e-14
isoform_173630	0.063	3.93	5.96303	5.41623e-09	2.05526e-07
isoform_173674	1.82	0.566	-1.68506	2.33104e-05	0.000511051
isoform_173759	14.31	4.22	-1.76171	2.16905e-06	5.6671e-05
isoform_173788	0	1.046	4.38225	3.5591e-07	1.05214e-05
isoform_173793	3.74	1.6	-1.22497	0.000280663	0.00486527
isoform_173866	59.663	13.64	-2.12899	1.63626e-08	5.83432e-07
isoform_173928	0.046	1.566	5.08931	6.7155e-08	2.20639e-06
isoform_173993	0	2.68	4.70964	1.76771e-08	6.26999e-07
isoform_174091	0	1.68	3.48557	9.70143e-05	0.00187111
isoform_174140	14.16	5.286	-1.42157	1.22375e-19	1.17999e-17
isoform_174225	0	5.456	7.63738	1.82461e-28	2.91789e-26
isoform_174230	5.98	13.743	1.20048	1.20347e-08	4.3708e-07
isoform_174266	0.526	2.583	2.29591	1.81421e-13	1.07952e-11
isoform_17430	19.823	43.576	1.13636	1.12663e-25	1.58693e-23
isoform_174304	0.79	0	-3.23632	0.000383031	0.00639733
isoform_174361	0	8.28	8.42891	8.7603e-37	2.17244e-34
isoform_17441	8.79	3.97	-1.14672	2.84159e-09	1.11455e-07
isoform_174436	0	0.783	4.12442	1.96056e-06	5.16376e-05
isoform_17448	10.636	32.01	1.58957	1.99043e-44	6.76559e-42
isoform_174542	45.333	92.65	1.03123	1.23664e-35	2.87631e-33
isoform_17461	5.33	0.703	-2.92254	1.44652e-09	5.84419e-08
isoform_174634	12.06	4.633	-1.38021	1.56638e-18	1.39784e-16
isoform_174669	3.45	0.183	-4.23668	3.10521e-20	3.10647e-18
isoform_17469	3.243	18.163	2.4856	2.07439e-05	0.000458959
isoform_17472	73.033	25.723	-1.50549	1.42478e-11	7.06456e-10
isoform_17477	18.93	5.95	-1.66971	2.15209e-25	2.98598e-23
isoform_17480	5.89	1.823	-1.69195	0.000475926	0.0077637
isoform_174817	1.066	18.393	4.10888	5.56139e-97	7.89677e-94
isoform_174870	0	5.696	6.51608	7.93702e-19	7.24834e-17
isoform_174947	5.046	0.346	-3.8663	7.96982e-05	0.00156543
isoform_174974	0	3.133	6.09938	2.68991e-15	1.86242e-13
isoform_175107	1.733	5.443	1.65113	2.00794e-21	2.16232e-19
isoform_175187	5.846	14.956	1.3552	4.05756e-15	2.77768e-13
isoform_17524	20.283	7.02	-1.53073	1.84284e-07	5.67157e-06
isoform_175267	7.396	14.91	1.01146	0.00060243	0.00957229
isoform_175362	0	6.4	7.43896	2.54806e-26	3.70471e-24
isoform_17537	0.04	6.206	7.27752	1.57262e-30	2.82256e-28
isoform_175372	0.166	10.696	6.00974	1.96424e-22	2.25449e-20
isoform_17538	16	53.263	1.73506	2.31444e-12	1.23449e-10
isoform_17540	0.036	5.286	7.19804	6.49621e-28	1.00157e-25
isoform_175406	2.85	0.22	-3.69539	4.21437e-10	1.80762e-08
isoform_175408	2.376	0.796	-1.57769	0.000564263	0.00902529
isoform_175457	0	2.493	4.07933	3.02417e-06	7.71471e-05
isoform_175470	8.196	0.383	-4.4195	9.09063e-06	0.000214845
isoform_175489	0.593	1.456	1.29591	9.82288e-06	0.000230665
isoform_175539	0.05	1.44	4.848	4.56235e-12	2.35987e-10
isoform_175544	1.663	0.443	-1.90841	5.07424e-06	0.000124693
isoform_17565	2.996	0.396	-2.91947	1.87041e-13	1.11071e-11
isoform_17568	0.413	1.943	2.23407	1.27029e-06	3.44093e-05
isoform_17579	0.79	0	-4.70186	1.40134e-08	5.04262e-07
isoform_175813	8.29	3.363	-1.30162	5.58151e-05	0.00113163
isoform_175819	6.673	2.676	-1.31826	6.40427e-06	0.000154763
isoform_175844	9.383	1.96	-2.2592	2.63574e-22	2.99985e-20
isoform_17586	0	10.176	8.0999	1.28433e-32	2.58142e-30
isoform_175919	0	0.46	3.22461	0.000374742	0.00627496
isoform_175922	1.383	0.2	-2.78973	0.000102354	0.00196635
isoform_17595	1.753	5.216	1.57312	3.39361e-06	8.58254e-05
isoform_175959	18.2	8.47	-1.1035	6.92435e-05	0.0013762
isoform_175998	3.55	1.586	-1.16243	0.000288542	0.00498469
isoform_17602	0.456	0	-3.75938	2.15426e-05	0.000475197
isoform_176037	4.173	0.743	-2.48965	2.43888e-09	9.63248e-08
isoform_17607	1.716	5.84	1.76692	0.000581907	0.00927801
isoform_176253	9.476	1.36	-2.80067	2.67818e-07	8.06758e-06
isoform_176272	7.096	3.06	-1.21347	1.00878e-08	3.70188e-07
isoform_176291	4.406	13.15	1.57752	4.53449e-06	0.000112323
isoform_176407	0	39.19	9.87406	9.74847e-57	5.1084e-54
isoform_176433	2.746	0.316	-3.11934	4.72202e-08	1.5874e-06
isoform_176487	3.316	11.623	1.80947	9.6153e-11	4.40764e-09
isoform_176506	1.846	0.38	-2.28033	3.36844e-06	8.52623e-05
isoform_176531	4.6	0.79	-2.54171	4.26327e-12	2.21166e-10
isoform_176567	0.06	6.063	6.65893	2.2547e-55	1.12781e-52
isoform_17660	0	56.003	9.57512	5.36175e-44	1.79477e-41
isoform_176687	6.53	29.92	2.19596	3.47289e-22	3.91971e-20
isoform_176688	2.073	0	-3.79287	1.71911e-05	0.000386078
isoform_176708	0	3.223	6.22925	9.42874e-17	7.36525e-15
isoform_176716	0	1.686	4.22559	8.38203e-07	2.34856e-05
isoform_176787	0	0.583	4.12016	1.83784e-06	4.86237e-05
isoform_176788	1.383	0.386	-1.84113	8.65807e-05	0.00168856
isoform_176822	3.13	39.843	3.67009	1.49337e-30	2.68305e-28
isoform_176860	0.44	1.093	1.31272	7.66563e-07	2.16055e-05
isoform_176976	4.943	2.396	-1.04476	7.68082e-07	2.16414e-05
isoform_177016	0	0.756	4.88453	2.97903e-09	1.1669e-07
isoform_177032	3.86	0.77	-2.32567	5.25516e-05	0.00107056
isoform_177033	0.903	0.266	-1.7633	0.000514887	0.00833165
isoform_17711	0.026	1.163	5.4832	4.46124e-09	1.71356e-07
isoform_177208	0.043	1.896	5.46248	3.80598e-15	2.61154e-13
isoform_177213	0.796	0	-3.22733	0.000404045	0.00671201
isoform_177370	5.886	1.073	-2.45564	3.12937e-08	1.07679e-06
isoform_177387	15.43	4.863	-1.66582	2.30238e-25	3.19199e-23
isoform_177388	0	1.083	3.68563	3.89935e-05	0.000818018
isoform_177394	5.356	1.356	-1.9818	2.59567e-13	1.52138e-11
isoform_17740	13.213	54.486	2.04393	3.14089e-21	3.34353e-19
isoform_177443	0	0.616	3.24315	0.000354447	0.0059772
isoform_177482	1.586	0	-3.44468	0.000137841	0.00257013
isoform_177515	0.52	0	-3.92897	6.61821e-06	0.000159649
isoform_177541	0	8.5	7.27218	7.85762e-25	1.05691e-22
isoform_177556	1.873	0.76	-1.30128	0.000175225	0.00319446
isoform_17756	0	1.18	4.58504	1.06532e-07	3.40482e-06
isoform_177561	1.873	5.986	1.67624	1.55351e-07	4.83607e-06
isoform_177679	0.203	1.756	3.11274	0.000503816	0.00816601
isoform_1777	23.016	4.103	-2.48789	4.09289e-33	8.41868e-31
isoform_17775	2.14	0	-6.05559	1.48018e-15	1.04707e-13
isoform_177926	0.59	0	-3.38291	0.000175619	0.00319998
isoform_177963	0	1.146	4.17427	1.16526e-06	3.17648e-05
isoform_17798	46.243	6.626	-2.80302	4.55184e-14	2.86333e-12
isoform_17801	2.913	0	-6.49425	1.25356e-18	1.1313e-16
isoform_178013	5.03	0	-6.14191	3.19168e-16	2.38524e-14
isoform_178089	0.186	4.583	4.62292	7.28002e-06	0.000174466
isoform_17820	1.203	2.776	1.20637	0.000524581	0.00846439
isoform_17829	3.956	10.89	1.46089	3.69548e-14	2.34813e-12
isoform_178293	7.7	2.773	-1.47341	2.22368e-13	1.31033e-11
isoform_178326	1.416	0.216	-2.71272	0.000625693	0.00989815
isoform_178526	3.74	1.216	-1.6209	0.000503084	0.00815564
isoform_17854	5.373	11.966	1.15514	1.85612e-08	6.56639e-07
isoform_178542	1.066	3.6	1.75579	5.68475e-05	0.00115009
isoform_17856	13.136	0.416	-4.9808	1.75893e-07	5.43232e-06
isoform_178601	6.996	1	-2.80653	0.000192918	0.00348239
isoform_17861	22.253	45.993	1.04741	2.68829e-19	2.53118e-17
isoform_178639	3.46	0	-7.10363	1.42049e-23	1.75637e-21
isoform_178690	0	0.746	4.14122	1.62803e-06	4.3366e-05
isoform_17874	2.416	8.57	1.82667	6.5839e-07	1.87275e-05
isoform_17881	18.316	1.876	-3.28737	3.13619e-22	3.55565e-20
isoform_178832	1.373	5.643	2.03913	2.55016e-16	1.92625e-14
isoform_178868	0.923	7.956	3.10764	9.16227e-20	8.90292e-18
isoform_178872	0.02	3.37	7.3966	6.50315e-26	9.29396e-24
isoform_17889	0	5.08	6.36117	1.05908e-15	7.56791e-14
isoform_178944	0.023	3.33	7.17774	4.04514e-20	4.02391e-18
isoform_179001	0	0.476	4.52865	7.32958e-08	2.39297e-06
isoform_179014	0.023	21.98	9.90034	8.67703e-58	4.80432e-55
isoform_179042	1.896	4.85	1.35503	3.86548e-17	3.11202e-15
isoform_17909	0.6	2.563	2.0948	3.88786e-10	1.6741e-08
isoform_179120	9.786	4.353	-1.16871	5.11243e-07	1.47517e-05
isoform_179198	1.046	2.53	1.27425	1.08303e-10	4.94143e-09
isoform_179258	0.766	1.886	1.29991	0.000106544	0.00203795
isoform_17928	0	1.146	4.45121	3.14563e-07	9.38258e-06
isoform_184491	14.203	5.426	-1.38823	6.97582e-06	0.000167678
isoform_179348	0.246	26.616	6.75749	3.7564e-34	8.18555e-32
isoform_179354	7.836	0.843	-3.21651	1.33409e-19	1.28217e-17
isoform_179372	0.01	9.28	9.85798	1.19104e-20	1.21923e-18
isoform_1794	2.11	4.346	1.04245	0.00044657	0.00733744
isoform_179411	1.81	4.72	1.3828	7.35931e-11	3.40811e-09
isoform_17945	3.163	0.18	-4.13522	9.16114e-21	9.47158e-19
isoform_179497	13.506	6.65	-1.02217	2.0373e-06	5.34908e-05
isoform_17957	13.64	6.263	-1.12292	1.42813e-18	1.2803e-16
isoform_179570	12.263	31.313	1.35245	2.06274e-27	3.14177e-25
isoform_179621	0.206	0.973	2.2398	0.000246228	0.00432713
isoform_17974	6.053	2.426	-1.31907	9.15102e-07	2.5478e-05
isoform_179771	0	1.886	5.61758	1.66543e-12	9.01149e-11
isoform_179808	0	22.433	8.21416	1.62137e-34	3.58188e-32
isoform_17997	39.643	8.903	-2.1547	2.81556e-112	4.813e-109
isoform_179994	1.403	0.213	-2.71959	1.22936e-06	3.33776e-05
isoform_180004	0	1.333	5.99222	4.22279e-15	2.88742e-13
isoform_180042	3.916	11.436	1.54613	0.000133928	0.00250568
isoform_180067	1.286	3.126	1.28143	2.37271e-06	6.16263e-05
isoform_180101	6.006	2.2	-1.4489	1.95795e-06	5.15765e-05
isoform_180179	0.786	0	-3.65201	6.00277e-05	0.00120832
isoform_180182	1.2	3.816	1.66903	1.51017e-08	5.40551e-07
isoform_180240	0.026	16.19	9.28238	1.5921e-54	7.83025e-52
isoform_180255	0.526	2.033	1.95048	1.17836e-05	0.000273173
isoform_41875	0	4.4	6.99487	1.97309e-22	2.26174e-20
isoform_180303	3.436	0	-6.21006	1.41924e-16	1.09264e-14
isoform_180316	1.983	0.046	-5.42991	1.3432e-08	4.84827e-07
isoform_180517	0.55	0	-4.53477	7.31533e-08	2.38876e-06
isoform_281679	15.046	40.606	1.43231	1.44523e-36	3.49538e-34
isoform_180588	0.05	1.326	4.72901	3.39322e-10	1.47264e-08
isoform_1806	13.463	1.336	-3.33301	2.38805e-17	1.95293e-15
isoform_180609	0.103	9.516	6.52964	8.54145e-12	4.31165e-10
isoform_180612	2.7	0.016	-7.39874	8.0573e-13	4.49939e-11
isoform_180683	2.736	13.26	2.27694	3.78481e-46	1.38832e-43
isoform_18076	14.346	7.046	-1.02577	3.00351e-12	1.58475e-10
isoform_18081	0.386	9.586	4.63426	0.000131635	0.00246749
isoform_18087	3.54	0.24	-3.88264	9.83934e-05	0.00189564
isoform_180962	5.423	2.06	-1.39645	1.33127e-05	0.000305167
isoform_181045	0	1.016	3.37284	0.000178531	0.003246
isoform_181128	0.046	1.803	5.29262	4.10267e-08	1.39398e-06
isoform_181163	1.653	3.873	1.22836	0.000163196	0.00299251
isoform_181177	4.236	9.606	1.18123	1.17377e-31	2.25619e-29
isoform_181252	0.076	3.16	5.37778	1.33418e-11	6.63215e-10
isoform_181262	7.776	1.27	-2.6142	2.42217e-10	1.06805e-08
isoform_181268	1.066	3.56	1.73967	0.00013348	0.00249808
isoform_181312	1.686	6.486	1.94372	0.000247984	0.00435278
isoform_244333	4.26	0.56	-2.92735	2.43736e-09	9.62864e-08
isoform_181384	3.496	18.77	2.42465	1.74403e-58	9.90558e-56
isoform_181495	11.873	1.863	-2.67198	3.59952e-34	7.86317e-32
isoform_18151	21.1	2.976	-2.8258	3.70223e-32	7.25897e-30
isoform_181549	1.32	0	-5.02186	5.85006e-10	2.46417e-08
isoform_181559	4.76	2.073	-1.19924	0.000418418	0.00692204
isoform_18162	0.453	0	-3.6169	5.1855e-05	0.00105706
isoform_18168	1.383	4.68	1.75871	0.000139695	0.00260085
isoform_181699	2.03	0.53	-1.93742	8.94458e-40	2.49585e-37
isoform_181709	0.256	0	-3.48494	9.4715e-05	0.00182999
isoform_181720	0.493	7.096	3.84735	3.39615e-39	9.28515e-37
isoform_165012	0.703	2.356	1.74474	8.6058e-10	3.57113e-08
isoform_18175	297.31	1.12	-8.05233	8.48012e-31	1.54087e-28
isoform_181781	0.46	4.096	3.15451	4.97176e-11	2.33747e-09
isoform_1818	2.51	0.436	-2.52529	1.7244e-08	6.12748e-07
isoform_18183	0.02	1.07	5.74147	5.88162e-08	1.94768e-06
isoform_181863	0.246	13.14	5.73916	4.23025e-37	1.06861e-34
isoform_1819	0	6.08	8.04942	3.42692e-31	6.33803e-29
isoform_18193	24.036	10.796	-1.1547	1.3854e-07	4.35741e-06
isoform_181969	0	23.173	8.2968	1.6e-35	3.70675e-33
isoform_182017	2.336	0.493	-2.24438	0.000138299	0.00257758
isoform_182097	0	1.096	5.32173	2.38816e-11	1.16028e-09
isoform_18212	99.76	1.276	-6.28876	0.000470446	0.00768812
isoform_182261	2.306	5.526	1.26084	4.19114e-05	0.000871856
isoform_18230	0.963	3.656	1.92466	2.3942e-07	7.24312e-06
isoform_182312	0.276	0	-3.48552	9.42739e-05	0.00182265
isoform_182321	0.09	12.503	7.11813	1.82978e-17	1.50829e-15
isoform_18239	12.026	0.006	-10.9689	1.13292e-34	2.52499e-32
isoform_182403	0.113	1.556	3.78345	0.000171343	0.00313147
isoform_18241	22.513	67.53	1.58477	1.40527e-06	3.78334e-05
isoform_182416	17.966	8.14	-1.14217	6.57249e-11	3.05982e-09
isoform_18252	9.626	3.586	-1.42456	0.000396198	0.00659036
isoform_182553	0.023	1.073	5.54387	9.53696e-07	2.6423e-05
isoform_182643	0.09	1.85	4.36146	9.41626e-19	8.57255e-17
isoform_182684	3.67	1.17	-1.64927	3.25943e-09	1.26928e-07
isoform_182690	1.29	13.786	3.41776	1.39294e-14	9.10378e-13
isoform_182728	1.173	4.13	1.81594	5.39643e-05	0.00109756
isoform_18273	3.796	0	-6.53183	6.05724e-18	5.18475e-16
isoform_182740	3.72	9.856	1.4057	0.000138787	0.00258531
isoform_182761	5.963	1.24	-2.2657	1.76009e-11	8.64919e-10
isoform_182770	2.826	7.523	1.41255	3.69323e-05	0.000778487
isoform_182800	1.146	0.016	-6.16239	5.4228e-13	3.07801e-11
isoform_182820	0	1.086	5.48397	7.55777e-12	3.83599e-10
isoform_18284	0.033	10.56	8.32193	9.62662e-35	2.15098e-32
isoform_182899	3.686	0.81	-2.18606	9.77905e-07	2.70597e-05
isoform_182927	3.506	1.75	-1.00247	1.1177e-05	0.000259828
isoform_182939	3.71	0.783	-2.24433	4.37389e-05	0.000905912
isoform_182957	5.586	22.636	2.01873	1.07311e-08	3.92324e-07
isoform_183086	0.17	0.793	2.22179	0.000409381	0.00679104
isoform_183268	0	3.196	5.02809	5.63786e-10	2.37878e-08
isoform_183342	9.12	25.646	1.49163	1.88013e-31	3.53293e-29
isoform_183366	1.216	0	-3.47706	9.92262e-05	0.00191084
isoform_183414	1.47	0.413	-1.8316	0.000272755	0.00474479
isoform_183524	0	2.77	4.15173	1.71387e-06	4.54941e-05
isoform_18360	96.013	42.733	-1.16788	8.37039e-11	3.85908e-09
isoform_18364	23.54	3.473	-2.76086	7.52532e-08	2.45323e-06
isoform_183676	2.02	0.083	-4.6051	0.00018217	0.00330533
isoform_18369	7.566	2.09	-1.85603	6.67352e-08	2.19378e-06
isoform_183717	0.01	1.116	6.80219	3.98877e-13	2.29662e-11
isoform_18372	0.496	1.5	1.59655	4.1331e-05	0.000861308
isoform_183745	4.623	1.736	-1.41306	1.06749e-06	2.93083e-05
isoform_18377	0	1.263	4.45824	3.15888e-07	9.41734e-06
isoform_183791	0.68	0	-4.9723	2.34781e-09	9.29784e-08
isoform_183822	0	0.886	4.55327	6.81192e-08	2.23515e-06
isoform_18391	5.476	21.4	1.96642	4.82125e-09	1.84499e-07
isoform_183931	2.083	4.473	1.10258	4.07023e-05	0.000849514
isoform_184084	0	4.59	7.19061	3.2389e-24	4.17174e-22
isoform_184140	0.97	0.013	-6.2214	1.75313e-07	5.41536e-06
isoform_18416	58.816	15.75	-1.90086	3.03786e-25	4.18201e-23
isoform_184171	0	0.623	3.86092	1.33592e-05	0.000306152
isoform_184198	0.196	0	-3.02705	1.32527e-07	4.18176e-06
isoform_184289	0	0.676	3.85674	1.11186e-05	0.000258712
isoform_184308	0.566	2.87	2.34218	4.24486e-06	0.000105864
isoform_184346	5.42	1.036	-2.38727	3.7454e-05	0.000788257
isoform_18437	0.07	34.81	8.95793	1.07123e-73	9.11173e-71
isoform_18446	9.126	2.573	-1.82653	1.44081e-13	8.6582e-12
isoform_184464	0.013	1.766	7.08583	2.93899e-18	2.56809e-16
isoform_184469	1.286	3.556	1.46736	1.32337e-10	5.98988e-09
isoform_184501	0.233	4.556	4.28937	2.72141e-07	8.19361e-06
isoform_184504	0.346	2.24	2.69465	1.71999e-11	8.45689e-10
isoform_184511	0.806	0	-3.93285	8.05804e-06	0.000191832
isoform_184520	0.043	21.483	8.96464	1.05454e-47	4.06287e-45
isoform_18459	2.453	7.496	1.61157	1.44691e-12	7.8751e-11
isoform_184667	0	1.316	3.44073	0.000140224	0.00260918
isoform_18468	0.57	2.466	2.11314	3.01382e-09	1.17921e-07
isoform_184745	0	1.96	6.50345	9.05725e-19	8.25424e-17
isoform_184815	0	3.833	6.11447	6.5795e-16	4.79495e-14
isoform_184882	0.03	0.473	3.97881	1.58987e-05	0.000359206
isoform_184924	10.016	4.003	-1.32315	1.93818e-05	0.000431437
isoform_184992	2.856	11.95	2.06494	7.67914e-08	2.50152e-06
isoform_185015	9.303	2.73	-1.7688	7.02729e-13	3.94674e-11
isoform_185021	19.753	3.683	-2.42312	9.29858e-66	6.60165e-63
isoform_185029	0.09	6.193	6.10457	3.69535e-06	9.29758e-05
isoform_185073	6.016	2.81	-1.09823	3.82307e-05	0.000803069
isoform_18510	26.203	9.77	-1.4233	2.54627e-17	2.07558e-15
isoform_185228	4.766	10.756	1.17429	8.28281e-05	0.00162058
isoform_185377	2.81	0.67	-2.06834	4.22178e-11	1.99713e-09
isoform_1854	21.26	8.63	-1.30071	2.75086e-07	8.2766e-06
isoform_185493	0.056	1.32	4.55897	0.000104278	0.00199764
isoform_185541	0.836	0	-3.22801	0.000360823	0.006075
isoform_18558	28.883	6.173	-2.22618	2.29819e-57	1.25277e-54
isoform_185685	2.67	0.276	-3.2741	0.000110202	0.00209925
isoform_18576	1.786	0.03	-5.89563	3.11287e-12	1.63999e-10
isoform_18577	30.803	2.903	-3.40745	4.50886e-23	5.41898e-21
isoform_185880	0.606	8.693	3.84246	3.3238e-40	9.46965e-38
isoform_185952	2.66	0.836	-1.66985	7.05226e-05	0.00139977
isoform_185956	4.173	1.29	-1.69371	2.0993e-13	1.23994e-11
isoform_185958	2.09	0.76	-1.45943	4.51088e-05	0.000931435
isoform_186095	2.536	0.923	-1.45815	7.4256e-08	2.42297e-06
isoform_186097	1.63	0.093	-4.1315	9.36416e-05	0.00181282
isoform_186104	5.743	0.286	-4.32772	1.41477e-16	1.08968e-14
isoform_186143	1.49	0.323	-2.20571	2.20072e-05	0.000484353
isoform_18617	21.503	9.646	-1.15654	1.77237e-21	1.91567e-19
isoform_186170	11.056	4.013	-1.46208	3.60601e-06	9.08837e-05
isoform_186172	2.773	0	-4.68573	6.79292e-08	2.23058e-06
isoform_18627	22.66	8.473	-1.4192	7.56693e-22	8.35308e-20
isoform_186328	3.343	7.153	1.09741	5.62179e-05	0.00113892
isoform_18639	25.386	12.41	-1.03253	3.69247e-07	1.08737e-05
isoform_18642	9.33	3.546	-1.39568	4.88007e-05	0.00099958
isoform_44021	2.15	0.023	-6.54656	3.69315e-11	1.7603e-09
isoform_18660	24.936	12.27	-1.02309	3.80575e-08	1.29746e-06
isoform_186642	1.48	3.073	1.05405	0.000511049	0.00827258
isoform_186685	0.513	2.32	2.17709	6.75715e-06	0.000162755
isoform_186696	2.333	0.963	-1.27658	5.08572e-06	0.00012494
isoform_186740	0	3.866	7.60844	3.25395e-28	5.11086e-26
isoform_186752	0.083	0.763	3.2005	3.254e-07	9.68942e-06
isoform_186924	0	0.493	3.48621	9.84669e-05	0.00189685
isoform_186950	3.466	0.656	-2.4015	1.35143e-07	4.25668e-06
isoform_18703	0.926	2.533	1.45176	0.000558784	0.00894253
isoform_187067	3.23	0.86	-1.90913	0.000536472	0.00863254
isoform_18712	16.94	38.863	1.19796	3.06989e-05	0.000658046
isoform_187147	13.97	5.8	-1.26821	1.16011e-23	1.44457e-21
isoform_187234	0.45	1.906	2.08255	5.64027e-08	1.87517e-06
isoform_187293	0	7.433	8.63507	3.37717e-39	9.24762e-37
isoform_187310	0.853	0.043	-4.31014	4.19139e-08	1.42111e-06
isoform_187325	25.54	8.336	-1.61533	3.13533e-29	5.2726e-27
isoform_187328	3.946	0	-4.51375	1.28277e-07	4.06147e-06
isoform_18740	0.126	12.03	6.57707	6.01259e-08	1.98844e-06
isoform_187464	1.346	4.306	1.67767	7.36159e-05	0.00145522
isoform_187548	0	1.693	4.41389	2.06219e-07	6.30041e-06
isoform_187606	11.903	2.24	-2.40975	4.12041e-33	8.4654e-31
isoform_18769	0	4.673	6.97518	9.74311e-22	1.06684e-19
isoform_187716	0	19.583	9.39188	1.53978e-49	6.455e-47
isoform_187724	6.593	2.933	-1.16856	6.74352e-05	0.00134398
isoform_18773	0.58	0	-4.14112	1.59997e-06	4.26702e-05
isoform_187730	4.493	1.53	-1.55415	2.56406e-06	6.62155e-05
isoform_187912	0.093	0.773	3.05517	2.97771e-05	0.000640236
isoform_18795	0	49.03	10.0173	6.04637e-57	3.2066e-54
isoform_187964	1.22	0.073	-4.06284	1.66596e-07	5.1615e-06
isoform_18798	3.096	1.26	-1.29698	1.78432e-05	0.000399551
isoform_1880	32.723	10.133	-1.69124	9.34544e-132	2.2236e-128
isoform_188021	17.75	1.186	-3.90364	3.86869e-81	4.00684e-78
isoform_188046	1.663	0.226	-2.87939	9.9109e-06	0.000232484
isoform_188060	0.913	1.95	1.09479	0.000311448	0.0053333
isoform_188091	0	11.586	8.54506	1.71741e-38	4.59552e-36
isoform_1881	10.746	23.803	1.14734	2.83013e-30	5.00305e-28
isoform_188151	0.386	7.15	4.21127	4.96352e-05	0.00101467
isoform_188178	2.31	0.87	-1.40881	0.000100626	0.00193568
isoform_188184	7.323	2.413	-1.60161	2.39882e-08	8.36859e-07
isoform_18820	5.1	22.826	2.16211	4.82057e-18	4.1484e-16
isoform_188208	5.87	12.03	1.0352	0.00029208	0.00504135
isoform_188241	0.15	12.706	6.4044	3.99388e-52	1.82651e-49
isoform_188271	3.1	0.896	-1.7907	0.000109071	0.00207951
isoform_188308	0.506	2.59	2.35574	2.81032e-05	0.000607061
isoform_188360	3.19	0.05	-5.99548	1.90491e-12	1.02569e-10
isoform_188369	1.4	0.54	-1.3744	0.000484158	0.00788367
isoform_18840	5.35	2.33	-1.19921	4.66858e-07	1.35398e-05
isoform_188474	0.23	3.276	3.83223	0.000386569	0.00644663
isoform_188515	0	0.436	3.32289	0.000227019	0.00402574
isoform_188552	1.463	4.576	1.64516	0.00013619	0.00254259
isoform_188570	0.853	0.153	-2.47901	0.000300772	0.00517363
isoform_188577	0	0.873	4.95596	1.47401e-09	5.95117e-08
isoform_188664	1.103	4.086	1.88926	2.82021e-06	7.23634e-05
isoform_18867	5.473	0	-6.79945	2.37713e-19	2.24541e-17
isoform_18870	0.046	1.87	5.34526	9.15583e-13	5.08702e-11
isoform_188823	0.113	3.66	5.01745	1.60985e-16	1.23507e-14
isoform_188905	0.05	0.703	3.81352	0.000201088	0.00361357
isoform_188911	21.426	67.62	1.65809	4.13924e-58	2.31365e-55
isoform_188938	0	1.81	6.03129	8.5351e-15	5.70749e-13
isoform_188962	3.463	0.093	-5.21865	0.000383411	0.00640185
isoform_188970	2.75	0.416	-2.72478	0.000217791	0.00387889
isoform_189127	0.12	11.63	6.59867	6.36852e-26	9.10895e-24
isoform_189185	2.46	0	-5.02451	3.24251e-09	1.26308e-07
isoform_18919	24.29	0.106	-7.84015	0.000308216	0.00528463
isoform_189226	0	3.79	5.72832	1.22704e-13	7.43707e-12
isoform_189277	2.05	5.563	1.44024	2.44294e-07	7.38803e-06
isoform_18937	3	0.433	-2.79252	4.39521e-10	1.87832e-08
isoform_189384	0.49	3.126	2.67346	0.000173042	0.00315924
isoform_18945	0	2.35	5.35444	1.4306e-10	6.45205e-09
isoform_189487	0	3.386	4.80358	7.4343e-09	2.77264e-07
isoform_189508	1.08	7.363	2.76926	2.49345e-15	1.73048e-13
isoform_189523	1.98	9.006	2.18539	1.4576e-52	6.78943e-50
isoform_189600	1.646	0.026	-5.98431	2.00126e-12	1.07559e-10
isoform_189651	4.843	1.426	-1.76393	4.33512e-09	1.66803e-07
isoform_189668	0	1.18	3.33408	0.00021351	0.00381128
isoform_189694	4.263	0.91	-2.22793	3.34009e-14	2.13154e-12
isoform_18971	0	2.976	5.65461	6.31517e-12	3.2295e-10
isoform_18973	15.926	3.053	-2.38308	6.42025e-30	1.12034e-27
isoform_189739	0.006	6.243	10.0231	9.39243e-29	1.52982e-26
isoform_189796	0.15	0.816	2.44361	6.4704e-06	0.000156254
isoform_18984	0	0.676	4.4845	9.40713e-08	3.03134e-06
isoform_189872	2.056	4.163	1.01778	9.22924e-08	2.97619e-06
isoform_18988	10.116	66.503	2.71678	3.95808e-11	1.87794e-09
isoform_189893	0.106	1.95	4.20134	3.07833e-09	1.20365e-07
isoform_19002	4.383	1.626	-1.43059	3.61684e-07	1.06742e-05
isoform_19004	8.78	3.993	-1.13675	3.28241e-05	0.000698413
isoform_190070	1.536	0	-6.00497	2.9674e-14	1.90198e-12
isoform_109176	6.02	12.673	1.07392	3.71033e-19	3.46937e-17
isoform_190104	0.963	4.703	2.28797	1.13897e-17	9.5814e-16
isoform_190245	0.796	2.866	1.8482	3.81019e-06	9.56601e-05
isoform_19030	15.863	6.77	-1.22844	1.74184e-07	5.38236e-06
isoform_19033	17.43	6.26	-1.47734	1.587e-20	1.61517e-18
isoform_190347	10.886	5.263	-1.04852	7.82259e-10	3.25687e-08
isoform_190408	0	0.463	4.47575	1.41685e-07	4.44286e-06
isoform_190419	0.023	12.01	9.02839	4.49541e-30	7.89143e-28
isoform_19043	9.893	4.266	-1.21352	1.63601e-06	4.35587e-05
isoform_190458	0	3.373	5.45238	4.25219e-12	2.20657e-10
isoform_190487	0	1.95	6.52868	6.69052e-19	6.14826e-17
isoform_190510	3.786	8.776	1.21289	2.02477e-10	9.00486e-09
isoform_19052	108.286	14.276	-2.92318	2.01569e-64	1.38095e-61
isoform_19054	2.553	12.366	2.27611	8.7727e-07	2.45139e-05
isoform_190553	31.996	6.996	-2.19329	4.70179e-34	1.01577e-31
isoform_19063	11.873	3.33	-1.83409	1.81793e-06	4.81187e-05
isoform_190719	3.076	0.293	-3.39208	0.000234414	0.00414143
isoform_190773	0.82	0.103	-2.99298	0.000449415	0.00738005
isoform_190947	0.663	0	-4.01615	4.04054e-06	0.000100997
isoform_190977	0.753	2.21	1.55332	1.87022e-06	4.94135e-05
isoform_191017	0.16	3.046	4.25077	5.03165e-17	4.01417e-15
isoform_191022	6.906	2.886	-1.25878	2.36759e-05	0.000518423
isoform_191146	3.046	0.536	-2.50661	1.54653e-07	4.81518e-06
isoform_19116	0.016	5.49	8.42259	1.31415e-21	1.43272e-19
isoform_191181	0.35	0.856	1.29026	0.000632907	0.0099979
isoform_191291	1.123	13.326	3.56881	4.47716e-49	1.829e-46
isoform_191301	0.6	2.743	2.19272	1.2785e-06	3.46105e-05
isoform_191371	0	7.366	7.60565	5.17608e-28	8.01546e-26
isoform_191416	0	1.113	4.59141	4.47269e-08	1.50951e-06
isoform_191547	5.046	1.836	-1.45857	1.45908e-07	4.56958e-06
isoform_191577	1.58	3.78	1.25846	4.23954e-07	1.23914e-05
isoform_19158	17.18	35.956	1.0655	1.64425e-29	2.80528e-27
isoform_19166	1.373	0	-5.449	4.38954e-12	2.27516e-10
isoform_191693	0.026	1.053	5.33985	3.99432e-07	1.17116e-05
[truncated: 4,687 more rows]

## Sheet: Supplementary Data S3.
Gene ID	GO Term	Level 2	Level 1
isoform_10000	[P]GO:0009725//response to hormone;GO:0051716//cellular response to stimulus;GO:0050789//regulation of biological process;GO:1901700//response to oxygen-containing compound;GO:0006950//response to stress;GO:0065007//biological regulation;GO:0071322//cellular response to carbohydrate stimulus;GO:0070887//cellular response to chemical stimulus;GO:0048878//chemical homeostasis;GO:0055082//cellular c…	[C]cell;organelle;[P]cellular process;biological regulation;response to stimulus;[F]binding;transcription regulator activity;	biological_process;molecular_function;cellular_component
isoform_100005	[F]GO:0032553//ribonucleotide binding;GO:0097159//organic cyclic compound binding;GO:0043168//anion binding;GO:0043167//ion binding;GO:0032550//purine ribonucleoside binding;GO:0000166//nucleotide binding;GO:0001883//purine nucleoside binding;GO:0005488//binding;GO:0005525//GTP binding;GO:0017076//purine nucleotide binding;GO:0032555//purine ribonucleotide binding;GO:1901363//heterocyclic compoun…	[F]binding;	molecular_function
isoform_100038	[C]GO:0044425//membrane part;GO:0016020//membrane;GO:0016021//integral component of membrane;GO:0031224//intrinsic component of membrane;[F]GO:0022803//passive transmembrane transporter activity;GO:0005215//transporter activity;GO:0015267//channel activity;GO:0022857//transmembrane transporter activity;	[C]membrane;membrane part;[F]transporter activity;	molecular_function;cellular_component
isoform_100156	[P]GO:0051179//localization;GO:0006811//ion transport;GO:0051234//establishment of localization;GO:0006812//cation transport;GO:0030001//metal ion transport;GO:0006810//transport;[C]GO:0016020//membrane;GO:0016021//integral component of membrane;GO:0031224//intrinsic component of membrane;GO:0044425//membrane part;[F]GO:0043492//ATPase activity, coupled to movement of substances;GO:0046914//trans…	[C]membrane;membrane part;[P]localization;[F]binding;catalytic activity;transporter activity;	biological_process;cellular_component;molecular_function
isoform_100199	[P]GO:0009987//cellular process;GO:0006464//cellular protein modification process;GO:0008104//protein localization;GO:1901576//organic substance biosynthetic process;GO:0044238//primary metabolic process;GO:0046907//intracellular transport;GO:0071702//organic substance transport;GO:0018345//protein palmitoylation;GO:0006497//protein lipidation;GO:0009058//biosynthetic process;GO:0043170//macromol…	[C]organelle;cell;membrane;membrane part;[P]cellular process;metabolic process;localization;[F]catalytic activity;	cellular_component;molecular_function;biological_process
isoform_10029
isoform_1003	[C]GO:0005623//cell;GO:0044424//intracellular part;GO:0043226//organelle;GO:0043229//intracellular organelle;GO:0005622//intracellular;GO:0044464//cell part;GO:0043227//membrane-bounded organelle;GO:0005634//nucleus;GO:0043231//intracellular membrane-bounded organelle;[F]GO:1901363//heterocyclic compound binding;GO:0005488//binding;GO:0003677//DNA binding;GO:0003676//nucleic acid binding;GO:00971…	[C]organelle;cell;[F]binding;	cellular_component;molecular_function
isoform_100425	[P]GO:0023052//signaling;GO:0007154//cell communication;GO:0050789//regulation of biological process;GO:0000160//phosphorelay signal transduction system;GO:0035556//intracellular signal transduction;GO:0051716//cellular response to stimulus;GO:0065007//biological regulation;GO:0009987//cellular process;GO:0050794//regulation of cellular process;GO:0007165//signal transduction;GO:0050896//response…	[C]organelle;cell;[P]signaling;response to stimulus;cellular process;biological regulation;[F]binding;transcription regulator activity;	molecular_function;biological_process;cellular_component
isoform_100445
isoform_100505	[C]GO:0031224//intrinsic component of membrane;GO:0016020//membrane;GO:0044425//membrane part;GO:0016021//integral component of membrane;[F]GO:0043169//cation binding;GO:0043167//ion binding;GO:0005488//binding;GO:0046872//metal ion binding;GO:0005509//calcium ion binding;	[C]membrane part;membrane;[F]binding;	cellular_component;molecular_function
isoform_100558	[P]GO:0043170//macromolecule metabolic process;GO:0008380//RNA splicing;GO:0045292//mRNA cis splicing, via spliceosome;GO:0034641//cellular nitrogen compound metabolic process;GO:0000377//RNA splicing, via transesterification reactions with bulged adenosine as nucleophile;GO:0008152//metabolic process;GO:0006725//cellular aromatic compound metabolic process;GO:0090304//nucleic acid metabolic proc…	[P]metabolic process;cellular process;[F]binding;	molecular_function;biological_process
isoform_100619	[P]GO:0006807//nitrogen compound metabolic process;GO:1901564//organonitrogen compound metabolic process;GO:0016539//intein-mediated protein splicing;GO:0071704//organic substance metabolic process;GO:0008152//metabolic process;GO:0006508//proteolysis;GO:0019538//protein metabolic process;GO:0051604//protein maturation;GO:0044238//primary metabolic process;GO:0030908//protein splicing;GO:0043170/…	[C]membrane part;membrane;[P]metabolic process;[F]catalytic activity;	molecular_function;cellular_component;biological_process
isoform_100637	[C]GO:0016020//membrane;GO:0031224//intrinsic component of membrane;GO:0044425//membrane part;GO:0016021//integral component of membrane;	[C]membrane part;membrane;	cellular_component
isoform_100648	[P]GO:0019219//regulation of nucleobase-containing compound metabolic process;GO:0009987//cellular process;GO:0045934//negative regulation of nucleobase-containing compound metabolic process;GO:1902679//negative regulation of RNA biosynthetic process;GO:0048523//negative regulation of cellular process;GO:0048519//negative regulation of biological process;GO:0051172//negative regulation of nitroge…	[P]response to stimulus;biological regulation;signaling;cellular process;[F]binding;	biological_process;molecular_function
isoform_100823	[P]GO:0015031//protein transport;GO:0071702//organic substance transport;GO:0015833//peptide transport;GO:0006810//transport;GO:0051234//establishment of localization;GO:0045184//establishment of protein localization;GO:0051179//localization;GO:0008104//protein localization;GO:0071705//nitrogen compound transport;GO:0042886//amide transport;GO:0033036//macromolecule localization;	[P]localization;	biological_process
isoform_100938	[C]GO:0019028//viral capsid;GO:0019012//virion;GO:0019013//viral nucleocapsid;GO:0044423//virion part;[F]GO:0003676//nucleic acid binding;GO:0003723//RNA binding;GO:0097159//organic cyclic compound binding;GO:0005488//binding;GO:1901363//heterocyclic compound binding;	[C]virion;virion part;[F]binding;	molecular_function;cellular_component
isoform_10095
isoform_100953	[F]GO:0016787//hydrolase activity;GO:0003824//catalytic activity;	[F]catalytic activity;	molecular_function
isoform_100972	[F]GO:0005488//binding;GO:1901363//heterocyclic compound binding;GO:0003723//RNA binding;GO:0003676//nucleic acid binding;GO:0097159//organic cyclic compound binding;	[F]binding;	molecular_function
isoform_101023	[P]GO:0046483//heterocycle metabolic process;GO:0009108//coenzyme biosynthetic process;GO:0009127//purine nucleoside monophosphate biosynthetic process;GO:0009145//purine nucleoside triphosphate biosynthetic process;GO:0044271//cellular nitrogen compound biosynthetic process;GO:0051188//cofactor biosynthetic process;GO:0017144//drug metabolic process;GO:0043436//oxoacid metabolic process;GO:00091…	[P]metabolic process;cellular process;[F]binding;catalytic activity;	molecular_function;biological_process
isoform_101138	[F]GO:0003824//catalytic activity;GO:0016740//transferase activity;	[F]catalytic activity;	molecular_function
isoform_10117
isoform_10121	[P]GO:0051179//localization;GO:0034613//cellular protein localization;GO:0033036//macromolecule localization;GO:0072657//protein localization to membrane;GO:0051641//cellular localization;GO:0008104//protein localization;GO:0070727//cellular macromolecule localization;[C]GO:0043227//membrane-bounded organelle;GO:0031982//vesicle;GO:0044431//Golgi apparatus part;GO:0044446//intracellular organelle…	[C]cell;membrane;membrane part;organelle;organelle part;[P]localization;	cellular_component;biological_process
isoform_101230	[C]GO:0043227//membrane-bounded organelle;GO:0043226//organelle;GO:0005634//nucleus;GO:0043231//intracellular membrane-bounded organelle;GO:0043229//intracellular organelle;GO:0005622//intracellular;GO:0044424//intracellular part;GO:0005623//cell;GO:0044464//cell part;[F]GO:0097159//organic cyclic compound binding;GO:0003676//nucleic acid binding;GO:0005488//binding;GO:0003677//DNA binding;GO:190…	[C]cell;organelle;[F]binding;	molecular_function;cellular_component
isoform_101243	[C]GO:0044424//intracellular part;GO:0044464//cell part;GO:0043226//organelle;GO:0043231//intracellular membrane-bounded organelle;GO:0005622//intracellular;GO:0043227//membrane-bounded organelle;GO:0005623//cell;GO:0005634//nucleus;GO:0043229//intracellular organelle;[F]GO:0003676//nucleic acid binding;GO:0005488//binding;GO:1901363//heterocyclic compound binding;GO:0003677//DNA binding;GO:00971…	[C]organelle;cell;[F]binding;	molecular_function;cellular_component
isoform_101264	[P]GO:0009058//biosynthetic process;GO:0016043//cellular component organization;GO:0044249//cellular biosynthetic process;GO:0006259//DNA metabolic process;GO:1901360//organic cyclic compound metabolic process;GO:0048869//cellular developmental process;GO:0006725//cellular aromatic compound metabolic process;GO:0043170//macromolecule metabolic process;GO:0090626//plant epidermis morphogenesis;GO:…	[C]membrane;cell;[P]developmental process;cellular process;cellular component organization or biogenesis;metabolic process;[F]catalytic activity;	molecular_function;biological_process;cellular_component
isoform_1013	[P]GO:0006996//organelle organization;GO:0071840//cellular component organization or biogenesis;GO:0016043//cellular component organization;GO:0006997//nucleus organization;GO:0009987//cellular process;[C]GO:0005622//intracellular;GO:0043231//intracellular membrane-bounded organelle;GO:0044424//intracellular part;GO:0043226//organelle;GO:0005634//nucleus;GO:0005623//cell;GO:0043227//membrane-boun…	[C]organelle;cell;[P]cellular component organization or biogenesis;cellular process;	biological_process;cellular_component
isoform_101348
isoform_101350	[C]GO:0044425//membrane part;GO:0016021//integral component of membrane;GO:0016020//membrane;GO:0031224//intrinsic component of membrane;[F]GO:0005524//ATP binding;GO:0000166//nucleotide binding;GO:0030554//adenyl nucleotide binding;GO:0032553//ribonucleotide binding;GO:1901265//nucleoside phosphate binding;GO:1901363//heterocyclic compound binding;GO:0016787//hydrolase activity;GO:0017076//purin…	[C]membrane part;membrane;[F]catalytic activity;transporter activity;binding;	cellular_component;molecular_function
isoform_101366
isoform_101429	[P]GO:0005975//carbohydrate metabolic process;GO:0044238//primary metabolic process;GO:0071704//organic substance metabolic process;GO:0008152//metabolic process;[F]GO:0004553//hydrolase activity, hydrolyzing O-glycosyl compounds;GO:0003824//catalytic activity;GO:0015925//galactosidase activity;GO:0016798//hydrolase activity, acting on glycosyl bonds;GO:0004565//beta-galactosidase activity;GO:001…	[P]metabolic process;[F]catalytic activity;	biological_process;molecular_function
isoform_101441	[C]GO:0016020//membrane;GO:0031224//intrinsic component of membrane;GO:0016021//integral component of membrane;GO:0044425//membrane part;[F]GO:0032553//ribonucleotide binding;GO:0030247//polysaccharide binding;GO:0004672//protein kinase activity;GO:0030246//carbohydrate binding;GO:0016772//transferase activity, transferring phosphorus-containing groups;GO:0046872//metal ion binding;GO:0004674//pr…	[C]membrane part;membrane;[F]catalytic activity;binding;	cellular_component;molecular_function
isoform_101464	[C]GO:0043231//intracellular membrane-bounded organelle;GO:0005739//mitochondrion;GO:0044464//cell part;GO:0005737//cytoplasm;GO:0044444//cytoplasmic part;GO:0043229//intracellular organelle;GO:0005622//intracellular;GO:0043226//organelle;GO:0044424//intracellular part;GO:0005623//cell;GO:0043227//membrane-bounded organelle;[F]GO:0016787//hydrolase activity;GO:0003824//catalytic activity;	[C]cell;organelle;[F]catalytic activity;	molecular_function;cellular_component
isoform_101500	[C]GO:0016020//membrane;GO:0031224//intrinsic component of membrane;GO:0044425//membrane part;GO:0016021//integral component of membrane;	[C]membrane;membrane part;	cellular_component
isoform_101510	[C]GO:0016021//integral component of membrane;GO:0031224//intrinsic component of membrane;GO:0016020//membrane;GO:0044425//membrane part;[F]GO:0140096//catalytic activity, acting on a protein;GO:0003824//catalytic activity;GO:0070001//aspartic-type peptidase activity;GO:0004175//endopeptidase activity;GO:0008233//peptidase activity;GO:0070011//peptidase activity, acting on L-amino acid peptides;G…	[C]membrane;membrane part;[F]catalytic activity;	molecular_function;cellular_component
isoform_10156	[C]GO:0005634//nucleus;GO:0005623//cell;GO:0043231//intracellular membrane-bounded organelle;GO:0043226//organelle;GO:0005622//intracellular;GO:0044464//cell part;GO:0043229//intracellular organelle;GO:0044424//intracellular part;GO:0043227//membrane-bounded organelle;[F]GO:0008270//zinc ion binding;GO:0046872//metal ion binding;GO:0005488//binding;GO:0043167//ion binding;GO:0043169//cation bindi…	[C]organelle;cell;[F]binding;	molecular_function;cellular_component
isoform_101610	[C]GO:0031224//intrinsic component of membrane;GO:0016020//membrane;GO:0016021//integral component of membrane;GO:0044425//membrane part;[F]GO:0015116//sulfate transmembrane transporter activity;GO:0008509//anion transmembrane transporter activity;GO:0005215//transporter activity;GO:1901682//sulfur compound transmembrane transporter activity;GO:0022857//transmembrane transporter activity;GO:00150…	[C]membrane part;membrane;[F]transporter activity;	molecular_function;cellular_component
isoform_101648
isoform_101661
isoform_101712	[C]GO:0044425//membrane part;GO:0031224//intrinsic component of membrane;GO:0016021//integral component of membrane;GO:0016020//membrane;[F]GO:0140110//transcription regulator activity;GO:0003700//DNA-binding transcription factor activity;	[C]membrane;membrane part;[F]transcription regulator activity;	molecular_function;cellular_component
isoform_101794
isoform_134608	[F]GO:0043169//cation binding;GO:0005488//binding;GO:0046872//metal ion binding;GO:0004722//protein serine/threonine phosphatase activity;GO:0140096//catalytic activity, acting on a protein;GO:0016788//hydrolase activity, acting on ester bonds;GO:0016791//phosphatase activity;GO:0016787//hydrolase activity;GO:0042578//phosphoric ester hydrolase activity;GO:0043167//ion binding;GO:0003824//catalyt…	[F]catalytic activity;binding;	molecular_function
isoform_101803	[C]GO:0044464//cell part;GO:0005739//mitochondrion;GO:0043231//intracellular membrane-bounded organelle;GO:0044444//cytoplasmic part;GO:0005622//intracellular;GO:0005623//cell;GO:0043227//membrane-bounded organelle;GO:0043229//intracellular organelle;GO:0005737//cytoplasm;GO:0043226//organelle;GO:0044424//intracellular part;	[C]cell;organelle;	cellular_component
isoform_101814	[F]GO:0036094//small molecule binding;GO:0016818//hydrolase activity, acting on acid anhydrides, in phosphorus-containing anhydrides;GO:0003824//catalytic activity;GO:0030554//adenyl nucleotide binding;GO:0016462//pyrophosphatase activity;GO:0017076//purine nucleotide binding;GO:0097159//organic cyclic compound binding;GO:0032559//adenyl ribonucleotide binding;GO:0017111//nucleoside-triphosphatas…	[F]binding;catalytic activity;	molecular_function
isoform_10186	[P]GO:0071704//organic substance metabolic process;GO:0044249//cellular biosynthetic process;GO:0097659//nucleic acid-templated transcription;GO:0044238//primary metabolic process;GO:0044271//cellular nitrogen compound biosynthetic process;GO:0044237//cellular metabolic process;GO:1901576//organic substance biosynthetic process;GO:0016070//RNA metabolic process;GO:0009987//cellular process;GO:001…	[P]cellular process;metabolic process;[F]binding;transcription regulator activity;	molecular_function;biological_process
isoform_102047
isoform_102100	[C]GO:0005634//nucleus;GO:0043229//intracellular organelle;GO:0043231//intracellular membrane-bounded organelle;GO:0043227//membrane-bounded organelle;GO:0044424//intracellular part;GO:0043226//organelle;GO:0005622//intracellular;GO:0044464//cell part;GO:0005623//cell;[F]GO:0140110//transcription regulator activity;GO:0003700//DNA-binding transcription factor activity;	[C]cell;organelle;[F]transcription regulator activity;	cellular_component;molecular_function
isoform_102132	[C]GO:0016021//integral component of membrane;GO:0044425//membrane part;GO:0031224//intrinsic component of membrane;GO:0016020//membrane;[F]GO:0016740//transferase activity;GO:0005524//ATP binding;GO:0004674//protein serine/threonine kinase activity;GO:0016301//kinase activity;GO:0005488//binding;GO:0043167//ion binding;GO:0017076//purine nucleotide binding;GO:0016773//phosphotransferase activity…	[C]membrane part;membrane;[F]catalytic activity;binding;	cellular_component;molecular_function
isoform_102177
isoform_10226	[F]GO:0097159//organic cyclic compound binding;GO:1901363//heterocyclic compound binding;GO:0003676//nucleic acid binding;GO:0005488//binding;	[F]binding;	molecular_function
isoform_102313	[C]GO:0016021//integral component of membrane;GO:0044425//membrane part;GO:0016020//membrane;GO:0031224//intrinsic component of membrane;[F]GO:0016874//ligase activity;GO:0003824//catalytic activity;	[C]membrane;membrane part;[F]catalytic activity;	cellular_component;molecular_function
isoform_10236	[C]GO:0031410//cytoplasmic vesicle;GO:0044424//intracellular part;GO:0031984//organelle subcompartment;GO:0043226//organelle;GO:0005802//trans-Golgi network;GO:0097708//intracellular vesicle;GO:0016020//membrane;GO:0005622//intracellular;GO:0005768//endosome;GO:0044431//Golgi apparatus part;GO:0005623//cell;GO:0044446//intracellular organelle part;GO:0005737//cytoplasm;GO:0031224//intrinsic compo…	[C]organelle part;membrane part;membrane;organelle;cell;[F]catalytic activity;	molecular_function;cellular_component
isoform_102427	[F]GO:0048037//cofactor binding;GO:0005488//binding;GO:0003824//catalytic activity;GO:0050662//coenzyme binding;	[F]binding;catalytic activity;	molecular_function
isoform_102512	[C]GO:0044425//membrane part;GO:0016021//integral component of membrane;GO:0031224//intrinsic component of membrane;GO:0016020//membrane;	[C]membrane part;membrane;	cellular_component
isoform_102553
isoform_102601	[C]GO:0016020//membrane;GO:0044425//membrane part;GO:0016021//integral component of membrane;GO:0031224//intrinsic component of membrane;[F]GO:0015297//antiporter activity;GO:0005215//transporter activity;GO:0022804//active transmembrane transporter activity;GO:0015291//secondary active transmembrane transporter activity;GO:0015238//drug transmembrane transporter activity;GO:0022857//transmembran…	[C]membrane;membrane part;[F]transporter activity;	molecular_function;cellular_component
isoform_10267	[F]GO:0043167//ion binding;GO:0046872//metal ion binding;GO:0005488//binding;GO:0043169//cation binding;	[F]binding;	molecular_function
isoform_102703	[C]GO:0005634//nucleus;GO:0043229//intracellular organelle;GO:0044464//cell part;GO:0043227//membrane-bounded organelle;GO:0044424//intracellular part;GO:0043231//intracellular membrane-bounded organelle;GO:0043226//organelle;GO:0005623//cell;GO:0005622//intracellular;	[C]organelle;cell;	cellular_component
isoform_102766	[P]GO:0050794//regulation of cellular process;GO:0032012//regulation of ARF protein signal transduction;GO:0050789//regulation of biological process;GO:0010646//regulation of cell communication;GO:0023051//regulation of signaling;GO:0065007//biological regulation;GO:1902531//regulation of intracellular signal transduction;GO:0048583//regulation of response to stimulus;GO:0009966//regulation of si…	[P]biological regulation;[F]binding;molecular function regulator;	molecular_function;biological_process
isoform_10284	[C]GO:0016020//membrane;GO:0044425//membrane part;GO:0031224//intrinsic component of membrane;GO:0016021//integral component of membrane;[F]GO:0032559//adenyl ribonucleotide binding;GO:0043167//ion binding;GO:0140096//catalytic activity, acting on a protein;GO:0030554//adenyl nucleotide binding;GO:1901265//nucleoside phosphate binding;GO:0004713//protein tyrosine kinase activity;GO:0035639//purin…	[C]membrane;membrane part;[F]binding;catalytic activity;	molecular_function;cellular_component
isoform_102863	[C]GO:0044425//membrane part;GO:0016020//membrane;GO:0031224//intrinsic component of membrane;GO:0016021//integral component of membrane;[F]GO:0016757//transferase activity, transferring glycosyl groups;GO:0016740//transferase activity;GO:0003824//catalytic activity;	[C]membrane;membrane part;[F]catalytic activity;	molecular_function;cellular_component
isoform_102961	[P]GO:0006812//cation transport;GO:0006811//ion transport;GO:0006813//potassium ion transport;GO:0051179//localization;GO:0030001//metal ion transport;GO:0051234//establishment of localization;GO:0015672//monovalent inorganic cation transport;GO:0006810//transport;[C]GO:0044425//membrane part;GO:0016020//membrane;GO:0016021//integral component of membrane;GO:0031224//intrinsic component of membra…	[C]membrane part;membrane;[P]localization;[F]transporter activity;	biological_process;molecular_function;cellular_component
isoform_103016	[P]GO:0046467//membrane lipid biosynthetic process;GO:0044255//cellular lipid metabolic process;GO:0006643//membrane lipid metabolic process;GO:0009058//biosynthetic process;GO:1901566//organonitrogen compound biosynthetic process;GO:0044237//cellular metabolic process;GO:0009987//cellular process;GO:1901576//organic substance biosynthetic process;GO:0044238//primary metabolic process;GO:0006807/…	[C]membrane;membrane part;[P]metabolic process;cellular process;	biological_process;cellular_component
isoform_103032
isoform_103037
isoform_103084	[F]GO:0043167//ion binding;GO:0046872//metal ion binding;GO:0005488//binding;GO:0043169//cation binding;	[F]binding;	molecular_function
isoform_103170	[F]GO:0140096//catalytic activity, acting on a protein;GO:0003824//catalytic activity;GO:0019787//ubiquitin-like protein transferase activity;GO:0004842//ubiquitin-protein transferase activity;GO:0016740//transferase activity;	[F]catalytic activity;	molecular_function
isoform_103180	[P]GO:0044237//cellular metabolic process;GO:0065003//protein-containing complex assembly;GO:0043603//cellular amide metabolic process;GO:0043043//peptide biosynthetic process;GO:0006807//nitrogen compound metabolic process;GO:0008152//metabolic process;GO:0044260//cellular macromolecule metabolic process;GO:0002181//cytoplasmic translation;GO:0001732//formation of cytoplasmic translation initiat…	[C]cell;protein-containing complex;[P]metabolic process;cellular component organization or biogenesis;cellular process;[F]binding;	molecular_function;biological_process;cellular_component
isoform_103194	[P]GO:0009987//cellular process;GO:0006457//protein folding;[F]GO:0008144//drug binding;GO:0017076//purine nucleotide binding;GO:0005524//ATP binding;GO:0036094//small molecule binding;GO:0030554//adenyl nucleotide binding;GO:1901363//heterocyclic compound binding;GO:0097367//carbohydrate derivative binding;GO:0035639//purine ribonucleoside triphosphate binding;GO:0005488//binding;GO:0051082//unf…	[P]cellular process;[F]binding;	molecular_function;biological_process
isoform_103200	[C]GO:0031224//intrinsic component of membrane;GO:0044425//membrane part;GO:0016021//integral component of membrane;GO:0016020//membrane;[F]GO:0005215//transporter activity;GO:0015098//molybdate ion transmembrane transporter activity;GO:0015075//ion transmembrane transporter activity;GO:0022857//transmembrane transporter activity;GO:0015318//inorganic molecular entity transmembrane transporter ac…	[C]membrane;membrane part;[F]transporter activity;	cellular_component;molecular_function
isoform_103217	[P]GO:0071704//organic substance metabolic process;GO:0009058//biosynthetic process;GO:0044237//cellular metabolic process;GO:0044238//primary metabolic process;GO:0009311//oligosaccharide metabolic process;GO:0005992//trehalose biosynthetic process;GO:0005975//carbohydrate metabolic process;GO:0034637//cellular carbohydrate biosynthetic process;GO:0008152//metabolic process;GO:0046351//disacchar…	[P]cellular process;metabolic process;[F]catalytic activity;	biological_process;molecular_function
isoform_10330	[P]GO:0051234//establishment of localization;GO:0006810//transport;GO:0071702//organic substance transport;GO:0006857//oligopeptide transport;GO:0071705//nitrogen compound transport;GO:0015833//peptide transport;GO:0042886//amide transport;GO:0051179//localization;[C]GO:0044425//membrane part;GO:0016020//membrane;GO:0016021//integral component of membrane;GO:0031224//intrinsic component of membra…	[C]membrane;membrane part;[P]localization;[F]transporter activity;	cellular_component;molecular_function;biological_process
isoform_10334	[F]GO:0005515//protein binding;GO:0005488//binding;GO:0046983//protein dimerization activity;	[F]binding;	molecular_function
isoform_103375	[P]GO:0045184//establishment of protein localization;GO:0050789//regulation of biological process;GO:0042886//amide transport;GO:0015031//protein transport;GO:0023052//signaling;GO:0007165//signal transduction;GO:0050794//regulation of cellular process;GO:0050896//response to stimulus;GO:0007264//small GTPase mediated signal transduction;GO:0035556//intracellular signal transduction;GO:0051716//c…	[P]response to stimulus;cellular process;localization;biological regulation;signaling;[F]molecular function regulator;	molecular_function;biological_process
isoform_103480	[C]GO:0016021//integral component of membrane;GO:0016020//membrane;GO:0031224//intrinsic component of membrane;GO:0044425//membrane part;[F]GO:0042623//ATPase activity, coupled;GO:0043167//ion binding;GO:0005215//transporter activity;GO:0008144//drug binding;GO:0097367//carbohydrate derivative binding;GO:1901265//nucleoside phosphate binding;GO:1901363//heterocyclic compound binding;GO:0036094//s…	[C]membrane;membrane part;[F]transporter activity;catalytic activity;binding;	molecular_function;cellular_component
isoform_103507
isoform_103535	[P]GO:0060255//regulation of macromolecule metabolic process;GO:1903311//regulation of mRNA metabolic process;GO:0031323//regulation of cellular metabolic process;GO:0000245//spliceosomal complex assembly;GO:0071704//organic substance metabolic process;GO:0000375//RNA splicing, via transesterification reactions;GO:0050789//regulation of biological process;GO:0000398//mRNA splicing, via spliceosom…	[C]membrane-enclosed lumen;membrane part;organelle part;organelle;membrane;cell;[P]cellular process;cellular component organization or biogenesis;biological regulation;metabolic process;[F]binding;catalytic activity;	molecular_function;biological_process;cellular_component
isoform_103550	[C]GO:0044424//intracellular part;GO:0016021//integral component of membrane;GO:0044425//membrane part;GO:0005622//intracellular;GO:0044464//cell part;GO:0005623//cell;GO:0031224//intrinsic component of membrane;GO:0030014//CCR4-NOT complex;GO:0032991//protein-containing complex;GO:0016020//membrane;[F]GO:0003824//catalytic activity;GO:0140096//catalytic activity, acting on a protein;GO:0004842//…	[C]protein-containing complex;membrane;cell;membrane part;[F]catalytic activity;binding;	cellular_component;molecular_function
isoform_103608	[P]GO:0044238//primary metabolic process;GO:0006397//mRNA processing;GO:0006725//cellular aromatic compound metabolic process;GO:0046483//heterocycle metabolic process;GO:1901360//organic cyclic compound metabolic process;GO:0034641//cellular nitrogen compound metabolic process;GO:0016070//RNA metabolic process;GO:0006807//nitrogen compound metabolic process;GO:0044237//cellular metabolic process…	[C]cell;organelle;[P]cellular process;metabolic process;[F]catalytic activity;binding;	cellular_component;molecular_function;biological_process
isoform_103611
isoform_103658	[P]GO:0034645//cellular macromolecule biosynthetic process;GO:0005976//polysaccharide metabolic process;GO:0044238//primary metabolic process;GO:0071704//organic substance metabolic process;GO:0009250//glucan biosynthetic process;GO:0016043//cellular component organization;GO:0044264//cellular polysaccharide metabolic process;GO:0033692//cellular polysaccharide biosynthetic process;GO:0009987//ce…	[C]membrane part;cell;membrane;[P]metabolic process;cellular component organization or biogenesis;cellular process;[F]catalytic activity;binding;	biological_process;molecular_function;cellular_component
isoform_103703
isoform_103723	[P]GO:1901566//organonitrogen compound biosynthetic process;GO:0008152//metabolic process;GO:0044238//primary metabolic process;GO:0034645//cellular macromolecule biosynthetic process;GO:0006412//translation;GO:0044237//cellular metabolic process;GO:1901564//organonitrogen compound metabolic process;GO:0006807//nitrogen compound metabolic process;GO:0043170//macromolecule metabolic process;GO:003…	[C]cell;organelle;protein-containing complex;[P]metabolic process;cellular process;[F]structural molecule activity;	molecular_function;biological_process;cellular_component
isoform_103807	[C]GO:0044425//membrane part;GO:0016020//membrane;GO:0031224//intrinsic component of membrane;GO:0016021//integral component of membrane;[F]GO:0003824//catalytic activity;GO:0016772//transferase activity, transferring phosphorus-containing groups;GO:0016301//kinase activity;GO:0000155//phosphorelay sensor kinase activity;GO:0016775//phosphotransferase activity, nitrogenous group as acceptor;GO:00…	[C]membrane;membrane part;[F]catalytic activity;	molecular_function;cellular_component
isoform_10398
isoform_1040	[P]GO:0031326//regulation of cellular biosynthetic process;GO:0051171//regulation of nitrogen compound metabolic process;GO:0010468//regulation of gene expression;GO:0080090//regulation of primary metabolic process;GO:2000112//regulation of cellular macromolecule biosynthetic process;GO:0050794//regulation of cellular process;GO:0009890//negative regulation of biosynthetic process;GO:0009892//neg…	[C]protein-containing complex;organelle;cell;[P]developmental process;multicellular organismal process;biological regulation;[F]binding;	molecular_function;biological_process;cellular_component
isoform_157672	[C]GO:0044425//membrane part;GO:0031224//intrinsic component of membrane;GO:0016020//membrane;GO:0016021//integral component of membrane;[F]GO:0046872//metal ion binding;GO:0043167//ion binding;GO:0005509//calcium ion binding;GO:0043169//cation binding;GO:0005488//binding;	[C]membrane part;membrane;[F]binding;	molecular_function;cellular_component
isoform_104037
isoform_104078	[P]GO:0031324//negative regulation of cellular metabolic process;GO:0044030//regulation of DNA methylation;GO:0051716//cellular response to stimulus;GO:1902679//negative regulation of RNA biosynthetic process;GO:0009892//negative regulation of metabolic process;GO:0060255//regulation of macromolecule metabolic process;GO:2000232//regulation of rRNA processing;GO:0045892//negative regulation of tr…	[C]membrane-enclosed lumen;cell;organelle;organelle part;protein-containing complex;[P]signaling;response to stimulus;cellular process;biological regulation;[F]binding;	molecular_function;biological_process;cellular_component
isoform_104131	[P]GO:0010154//fruit development;GO:0009888//tissue development;GO:0060560//developmental growth involved in morphogenesis;GO:0040007//growth;GO:0048869//cellular developmental process;GO:0023052//signaling;GO:0048468//cell development;GO:0007275//multicellular organism development;GO:0016043//cellular component organization;GO:0016049//cell growth;GO:0050789//regulation of biological process;GO:…	[P]biological regulation;response to stimulus;signaling;developmental process;reproductive process;growth;reproduction;cellular process;multicellular organismal process;cellular component organization or biogenesis;[F]binding;	molecular_function;biological_process
isoform_104288	[P]GO:0051603//proteolysis involved in cellular protein catabolic process;GO:0044257//cellular protein catabolic process;GO:0006807//nitrogen compound metabolic process;GO:1901564//organonitrogen compound metabolic process;GO:0009057//macromolecule catabolic process;GO:0008152//metabolic process;GO:1901575//organic substance catabolic process;GO:0044267//cellular protein metabolic process;GO:0019…	[C]cell;protein-containing complex;organelle;[P]cellular process;metabolic process;[F]catalytic activity;	molecular_function;cellular_component;biological_process
isoform_10431	[P]GO:0005975//carbohydrate metabolic process;GO:0044281//small molecule metabolic process;GO:0006004//fucose metabolic process;GO:0008152//metabolic process;GO:0071704//organic substance metabolic process;GO:0005996//monosaccharide metabolic process;GO:0044238//primary metabolic process;GO:0019318//hexose metabolic process;[C]GO:0044425//membrane part;GO:0016020//membrane;GO:0016021//integral co…	[C]membrane;membrane part;[P]metabolic process;[F]catalytic activity;	molecular_function;cellular_component;biological_process
isoform_10443	[C]GO:0016021//integral component of membrane;GO:0044425//membrane part;GO:0031224//intrinsic component of membrane;GO:0016020//membrane;[F]GO:0016740//transferase activity;GO:0016301//kinase activity;GO:0016772//transferase activity, transferring phosphorus-containing groups;GO:0003824//catalytic activity;	[C]membrane part;membrane;[F]catalytic activity;	molecular_function;cellular_component
isoform_104436	[F]GO:0140110//transcription regulator activity;GO:0003700//DNA-binding transcription factor activity;	[F]transcription regulator activity;	molecular_function
isoform_104437	[P]GO:0044238//primary metabolic process;GO:0043170//macromolecule metabolic process;GO:0071704//organic substance metabolic process;GO:0006807//nitrogen compound metabolic process;GO:0008152//metabolic process;GO:0019538//protein metabolic process;GO:1901564//organonitrogen compound metabolic process;[F]GO:0005488//binding;GO:0032559//adenyl ribonucleotide binding;GO:1901363//heterocyclic compou…	[P]metabolic process;[F]binding;	biological_process;molecular_function
isoform_104451	[C]GO:0033202//DNA helicase complex;GO:0032991//protein-containing complex;GO:0005654//nucleoplasm;GO:0044464//cell part;GO:0000785//chromatin;GO:0034708//methyltransferase complex;GO:0031981//nuclear lumen;GO:1902494//catalytic complex;GO:0005623//cell;GO:0000228//nuclear chromosome;GO:0043233//organelle lumen;GO:1990234//transferase complex;GO:0035097//histone methyltransferase complex;GO:00444…	[C]organelle;protein-containing complex;organelle part;membrane-enclosed lumen;cell;[F]binding;	cellular_component;molecular_function
isoform_10447	[F]GO:0003676//nucleic acid binding;GO:0032555//purine ribonucleotide binding;GO:0097159//organic cyclic compound binding;GO:0000166//nucleotide binding;GO:0005488//binding;GO:0008144//drug binding;GO:0043168//anion binding;GO:0030554//adenyl nucleotide binding;GO:0036094//small molecule binding;GO:1901265//nucleoside phosphate binding;GO:0032553//ribonucleotide binding;GO:0043167//ion binding;GO…	[F]binding;	molecular_function
isoform_104484	[F]GO:0043169//cation binding;GO:0046872//metal ion binding;GO:0005488//binding;GO:0043167//ion binding;GO:0005509//calcium ion binding;	[F]binding;	molecular_function
isoform_104526	[C]GO:0044430//cytoskeletal part;GO:0043226//organelle;GO:0044464//cell part;GO:0043228//non-membrane-bounded organelle;GO:0044446//intracellular organelle part;GO:0043232//intracellular non-membrane-bounded organelle;GO:0044424//intracellular part;GO:0015629//actin cytoskeleton;GO:0043229//intracellular organelle;GO:0005622//intracellular;GO:0032991//protein-containing complex;GO:0005623//cell;G…	[C]cell;organelle part;organelle;protein-containing complex;[F]catalytic activity;binding;	molecular_function;cellular_component
isoform_10458	[C]GO:0044425//membrane part;GO:0016020//membrane;GO:0031224//intrinsic component of membrane;GO:0016021//integral component of membrane;[F]GO:0015075//ion transmembrane transporter activity;GO:0022804//active transmembrane transporter activity;GO:0015291//secondary active transmembrane transporter activity;GO:0022857//transmembrane transporter activity;GO:0008271//secondary active sulfate transm…	[C]membrane;membrane part;[F]transporter activity;	molecular_function;cellular_component
isoform_104664
isoform_192710	[C]GO:0044464//cell part;GO:0043226//organelle;GO:0005622//intracellular;GO:0043229//intracellular organelle;GO:0044424//intracellular part;GO:0005634//nucleus;GO:0005623//cell;GO:0043231//intracellular membrane-bounded organelle;GO:0043227//membrane-bounded organelle;[F]GO:1901363//heterocyclic compound binding;GO:0043169//cation binding;GO:0003676//nucleic acid binding;GO:0043167//ion binding;G…	[C]organelle;cell;[F]binding;	molecular_function;cellular_component
isoform_10471	[C]GO:0044425//membrane part;GO:0016020//membrane;GO:0031224//intrinsic component of membrane;GO:0016021//integral component of membrane;	[C]membrane;membrane part;	cellular_component
isoform_104750	[F]GO:0005488//binding;GO:0008235//metalloexopeptidase activity;GO:0008270//zinc ion binding;GO:0008233//peptidase activity;GO:0046914//transition metal ion binding;GO:0140096//catalytic activity, acting on a protein;GO:0008238//exopeptidase activity;GO:0008237//metallopeptidase activity;GO:0046872//metal ion binding;GO:0016787//hydrolase activity;GO:0004180//carboxypeptidase activity;GO:0043167/…	[F]binding;catalytic activity;	molecular_function
isoform_10482	[C]GO:0016021//integral component of membrane;GO:0016020//membrane;GO:0031224//intrinsic component of membrane;GO:0044425//membrane part;[F]GO:0030246//carbohydrate binding;GO:0097159//organic cyclic compound binding;GO:1901265//nucleoside phosphate binding;GO:0043167//ion binding;GO:0036094//small molecule binding;GO:0140096//catalytic activity, acting on a protein;GO:0000166//nucleotide binding…	[C]membrane part;membrane;[F]binding;catalytic activity;	molecular_function;cellular_component
isoform_104854	[P]GO:0071840//cellular component organization or biogenesis;GO:0005975//carbohydrate metabolic process;GO:1901576//organic substance biosynthetic process;GO:0008152//metabolic process;GO:0071704//organic substance metabolic process;GO:0017144//drug metabolic process;GO:0009987//cellular process;GO:0045229//external encapsulating structure organization;GO:0071554//cell wall organization or biogen…	[C]organelle part;membrane;cell;organelle;[P]cellular process;cellular component organization or biogenesis;metabolic process;[F]catalytic activity;	biological_process;molecular_function;cellular_component
isoform_104874
isoform_104884	[P]GO:0044267//cellular protein metabolic process;GO:0034641//cellular nitrogen compound metabolic process;GO:0006518//peptide metabolic process;GO:1901576//organic substance biosynthetic process;GO:0034645//cellular macromolecule biosynthetic process;GO:0006807//nitrogen compound metabolic process;GO:0043043//peptide biosynthetic process;GO:0043604//amide biosynthetic process;GO:0071704//organic…	[C]cell;protein-containing complex;organelle;[P]metabolic process;cellular process;[F]structural molecule activity;	cellular_component;biological_process;molecular_function
isoform_104896
isoform_104994	[P]GO:0016053//organic acid biosynthetic process;GO:0008610//lipid biosynthetic process;GO:0044238//primary metabolic process;GO:0006082//organic acid metabolic process;GO:0044283//small molecule biosynthetic process;GO:0019752//carboxylic acid metabolic process;GO:0043436//oxoacid metabolic process;GO:0044281//small molecule metabolic process;GO:0044237//cellular metabolic process;GO:0071704//or…	[C]cell;organelle;[P]metabolic process;cellular process;[F]catalytic activity;	molecular_function;biological_process;cellular_component
isoform_105010	[F]GO:0046872//metal ion binding;GO:0046914//transition metal ion binding;GO:0008270//zinc ion binding;GO:0005488//binding;GO:0043169//cation binding;GO:0043167//ion binding;	[F]binding;	molecular_function
isoform_10502
isoform_105061	[F]GO:0005515//protein binding;GO:0005488//binding;GO:0046983//protein dimerization activity;	[F]binding;	molecular_function
isoform_105105	[C]GO:0031224//intrinsic component of membrane;GO:0044425//membrane part;GO:0016020//membrane;GO:0016021//integral component of membrane;[F]GO:0003824//catalytic activity;GO:0019706//protein-cysteine S-palmitoyltransferase activity;GO:0140096//catalytic activity, acting on a protein;GO:0016417//S-acyltransferase activity;GO:0016409//palmitoyltransferase activity;GO:0016746//transferase activity, …	[C]membrane;membrane part;[F]catalytic activity;	cellular_component;molecular_function
isoform_105114
isoform_105153	[P]GO:0071554//cell wall organization or biogenesis;GO:0071555//cell wall organization;GO:0009664//plant-type cell wall organization;GO:0071669//plant-type cell wall organization or biogenesis;GO:0045229//external encapsulating structure organization;GO:0016043//cellular component organization;GO:0071840//cellular component organization or biogenesis;GO:0009987//cellular process;[C]GO:0071944//ce…	[C]membrane;cell;extracellular region;[P]cellular component organization or biogenesis;cellular process;	cellular_component;biological_process
isoform_10521	[P]GO:1901564//organonitrogen compound metabolic process;GO:0044238//primary metabolic process;GO:0019538//protein metabolic process;GO:0043170//macromolecule metabolic process;GO:0016310//phosphorylation;GO:0006793//phosphorus metabolic process;GO:0006468//protein phosphorylation;GO:0006796//phosphate-containing compound metabolic process;GO:0006464//cellular protein modification process;GO:0044…	[C]cell;membrane part;membrane;[P]cellular process;metabolic process;[F]catalytic activity;binding;molecular transducer activity;	biological_process;cellular_component;molecular_function
isoform_105214	[P]GO:1903506//regulation of nucleic acid-templated transcription;GO:0019222//regulation of metabolic process;GO:0050794//regulation of cellular process;GO:0031326//regulation of cellular biosynthetic process;GO:0010556//regulation of macromolecule biosynthetic process;GO:0080090//regulation of primary metabolic process;GO:0051171//regulation of nitrogen compound metabolic process;GO:0009889//reg…	[P]biological regulation;[F]binding;	molecular_function;biological_process
isoform_105237	[P]GO:0006464//cellular protein modification process;GO:0044238//primary metabolic process;GO:0006486//protein glycosylation;GO:0044267//cellular protein metabolic process;GO:1901564//organonitrogen compound metabolic process;GO:0043412//macromolecule modification;GO:0044237//cellular metabolic process;GO:0071704//organic substance metabolic process;GO:0009100//glycoprotein metabolic process;GO:0…	[C]organelle part;cell;organelle;membrane part;membrane;[P]cellular process;metabolic process;[F]catalytic activity;	biological_process;molecular_function;cellular_component
isoform_105287	[P]GO:0016043//cellular component organization;GO:0022607//cellular component assembly;GO:0009987//cellular process;GO:0044085//cellular component biogenesis;GO:0048268//clathrin coat assembly;GO:0071840//cellular component organization or biogenesis;GO:0034622//cellular protein-containing complex assembly;GO:0065003//protein-containing complex assembly;GO:0043933//protein-containing complex subu…	[C]cell;organelle;[P]cellular component organization or biogenesis;cellular process;[F]binding;catalytic activity;	cellular_component;molecular_function;biological_process
isoform_10534	[C]GO:0044424//intracellular part;GO:0043226//organelle;GO:0005622//intracellular;GO:0043227//membrane-bounded organelle;GO:0043231//intracellular membrane-bounded organelle;GO:0005634//nucleus;GO:0043229//intracellular organelle;GO:0005623//cell;GO:0044464//cell part;[F]GO:0031078//histone deacetylase activity (H3-K14 specific);GO:0016811//hydrolase activity, acting on carbon-nitrogen (but not p…	[C]organelle;cell;[F]catalytic activity;	molecular_function;cellular_component
isoform_105365
isoform_105537	[C]GO:0016020//membrane;GO:0044425//membrane part;GO:0016021//integral component of membrane;GO:0031224//intrinsic component of membrane;[F]GO:0003824//catalytic activity;GO:0016740//transferase activity;GO:0016757//transferase activity, transferring glycosyl groups;	[C]membrane;membrane part;[F]catalytic activity;	cellular_component;molecular_function
isoform_105568	[P]GO:0050896//response to stimulus;GO:0009987//cellular process;GO:0050794//regulation of cellular process;GO:0050789//regulation of biological process;GO:0007154//cell communication;GO:0007165//signal transduction;GO:0065007//biological regulation;GO:0023052//signaling;GO:0051716//cellular response to stimulus;[C]GO:0016021//integral component of membrane;GO:0031224//intrinsic component of memb…	[C]membrane;membrane part;[P]response to stimulus;cellular process;signaling;biological regulation;[F]binding;catalytic activity;	biological_process;molecular_function;cellular_component
isoform_105591	[P]GO:0005975//carbohydrate metabolic process;GO:0005996//monosaccharide metabolic process;GO:0008152//metabolic process;GO:0019566//arabinose metabolic process;GO:0071704//organic substance metabolic process;GO:0046373//L-arabinose metabolic process;GO:0019321//pentose metabolic process;GO:0044281//small molecule metabolic process;GO:0044238//primary metabolic process;[F]GO:0003824//catalytic ac…	[P]metabolic process;[F]catalytic activity;	biological_process;molecular_function
isoform_66980
isoform_105660	[F]GO:0003824//catalytic activity;GO:0016772//transferase activity, transferring phosphorus-containing groups;GO:0046872//metal ion binding;GO:0016874//ligase activity;GO:0043169//cation binding;GO:0043167//ion binding;GO:0016740//transferase activity;GO:0005488//binding;GO:0016301//kinase activity;	[F]binding;catalytic activity;	molecular_function
isoform_10567
isoform_105761	[P]GO:0006544//glycine metabolic process;GO:0043436//oxoacid metabolic process;GO:1901565//organonitrogen compound catabolic process;GO:0009063//cellular amino acid catabolic process;GO:0071704//organic substance metabolic process;GO:0042737//drug catabolic process;GO:0006546//glycine catabolic process;GO:1901606//alpha-amino acid catabolic process;GO:0009071//serine family amino acid catabolic p…	[C]cell;organelle;[P]metabolic process;cellular process;biological regulation;[F]catalytic activity;	cellular_component;molecular_function;biological_process
isoform_105779	[C]GO:0044425//membrane part;GO:0016020//membrane;GO:0016021//integral component of membrane;GO:0031224//intrinsic component of membrane;[F]GO:0016740//transferase activity;GO:0000166//nucleotide binding;GO:0032555//purine ribonucleotide binding;GO:0016772//transferase activity, transferring phosphorus-containing groups;GO:0097159//organic cyclic compound binding;GO:1901363//heterocyclic compound…	[C]membrane;membrane part;[F]binding;catalytic activity;	cellular_component;molecular_function
isoform_10580	[F]GO:0003824//catalytic activity;	[F]catalytic activity;	molecular_function
isoform_105830	[P]GO:0017001//antibiotic catabolic process;GO:0006979//response to oxidative stress;GO:0008152//metabolic process;GO:0042737//drug catabolic process;GO:0042744//hydrogen peroxide catabolic process;GO:0016999//antibiotic metabolic process;GO:0009056//catabolic process;GO:0072593//reactive oxygen species metabolic process;GO:0050896//response to stimulus;GO:0006950//response to stress;GO:0044248//…	[C]cell;organelle;[P]metabolic process;cellular process;response to stimulus;[F]binding;catalytic activity;antioxidant activity;	cellular_component;molecular_function;biological_process
isoform_105870
isoform_106028	[C]GO:0044425//membrane part;GO:0031224//intrinsic component of membrane;GO:0016020//membrane;GO:0016021//integral component of membrane;[F]GO:0016740//transferase activity;GO:0097159//organic cyclic compound binding;GO:0008144//drug binding;GO:0003824//catalytic activity;GO:0016773//phosphotransferase activity, alcohol group as acceptor;GO:0097367//carbohydrate derivative binding;GO:0016772//tra…	[C]membrane part;membrane;[F]catalytic activity;binding;	molecular_function;cellular_component
isoform_106067	[C]GO:0032991//protein-containing complex;GO:0017053//transcriptional repressor complex;[F]GO:0003824//catalytic activity;GO:0016301//kinase activity;GO:0016772//transferase activity, transferring phosphorus-containing groups;GO:0016740//transferase activity;	[C]protein-containing complex;[F]catalytic activity;	molecular_function;cellular_component
isoform_106079	[F]GO:0000166//nucleotide binding;GO:0032559//adenyl ribonucleotide binding;GO:0005488//binding;GO:0097367//carbohydrate derivative binding;GO:0043531//ADP binding;GO:1901363//heterocyclic compound binding;GO:0030554//adenyl nucleotide binding;GO:0017076//purine nucleotide binding;GO:1901265//nucleoside phosphate binding;GO:0036094//small molecule binding;GO:0043167//ion binding;GO:0043168//anion…	[F]binding;	molecular_function
isoform_106097	[P]GO:0046348//amino sugar catabolic process;GO:0009057//macromolecule catabolic process;GO:0044237//cellular metabolic process;GO:1901565//organonitrogen compound catabolic process;GO:0042737//drug catabolic process;GO:0044260//cellular macromolecule metabolic process;GO:0008152//metabolic process;GO:0017144//drug metabolic process;GO:1901071//glucosamine-containing compound metabolic process;GO…	[P]metabolic process;cellular process;[F]binding;catalytic activity;	molecular_function;biological_process
isoform_106124
isoform_148986	[C]GO:0043231//intracellular membrane-bounded organelle;GO:0005634//nucleus;GO:0005623//cell;GO:0044424//intracellular part;GO:0043229//intracellular organelle;GO:0044464//cell part;GO:0043227//membrane-bounded organelle;GO:0043226//organelle;GO:0005622//intracellular;[F]GO:0097159//organic cyclic compound binding;GO:0140110//transcription regulator activity;GO:0003676//nucleic acid binding;GO:00…	[C]organelle;cell;[F]transcription regulator activity;binding;	molecular_function;cellular_component
isoform_10618	[P]GO:0005975//carbohydrate metabolic process;GO:0071704//organic substance metabolic process;GO:0019566//arabinose metabolic process;GO:0005996//monosaccharide metabolic process;GO:0019321//pentose metabolic process;GO:0044281//small molecule metabolic process;GO:0044238//primary metabolic process;GO:0008152//metabolic process;GO:0046373//L-arabinose metabolic process;[F]GO:0046556//alpha-L-arab…	[P]metabolic process;[F]catalytic activity;	biological_process;molecular_function
isoform_106196	[C]GO:0016021//integral component of membrane;GO:0031224//intrinsic component of membrane;GO:0016020//membrane;GO:0044425//membrane part;[F]GO:0022857//transmembrane transporter activity;GO:0005215//transporter activity;GO:0015238//drug transmembrane transporter activity;GO:0015297//antiporter activity;GO:0015291//secondary active transmembrane transporter activity;GO:0022804//active transmembran…	[C]membrane part;membrane;[F]transporter activity;	molecular_function;cellular_component
isoform_106255	[C]GO:0016021//integral component of membrane;GO:0016020//membrane;GO:0044425//membrane part;GO:0031224//intrinsic component of membrane;[F]GO:0022857//transmembrane transporter activity;GO:0022803//passive transmembrane transporter activity;GO:0015267//channel activity;GO:0005215//transporter activity;	[C]membrane;membrane part;[F]transporter activity;	cellular_component;molecular_function
isoform_106299
isoform_106398	[F]GO:1901265//nucleoside phosphate binding;GO:1901363//heterocyclic compound binding;GO:0043168//anion binding;GO:0030554//adenyl nucleotide binding;GO:0017076//purine nucleotide binding;GO:0032559//adenyl ribonucleotide binding;GO:0043531//ADP binding;GO:0032553//ribonucleotide binding;GO:0097159//organic cyclic compound binding;GO:0005488//binding;GO:0036094//small molecule binding;GO:0000166/…	[F]binding;	molecular_function
isoform_106404
isoform_106433	[P]GO:0043436//oxoacid metabolic process;GO:0008652//cellular amino acid biosynthetic process;GO:1901607//alpha-amino acid biosynthetic process;GO:0008152//metabolic process;GO:0009085//lysine biosynthetic process;GO:1901566//organonitrogen compound biosynthetic process;GO:0043648//dicarboxylic acid metabolic process;GO:0006807//nitrogen compound metabolic process;GO:0009067//aspartate family ami…	[P]metabolic process;cellular process;[F]catalytic activity;	molecular_function;biological_process
isoform_106603	[P]GO:0042592//homeostatic process;GO:0050794//regulation of cellular process;GO:0065007//biological regulation;GO:0009987//cellular process;GO:0045454//cell redox homeostasis;GO:0019725//cellular homeostasis;GO:0065008//regulation of biological quality;GO:0050789//regulation of biological process;[C]GO:0044425//membrane part;GO:0016020//membrane;GO:0016021//integral component of membrane;GO:0005…	[C]membrane;cell;membrane part;[P]biological regulation;cellular process;[F]catalytic activity;	molecular_function;cellular_component;biological_process
isoform_106620
isoform_10672	[C]GO:0016021//integral component of membrane;GO:0031224//intrinsic component of membrane;GO:0044425//membrane part;GO:0016020//membrane;[F]GO:0022857//transmembrane transporter activity;GO:0015318//inorganic molecular entity transmembrane transporter activity;GO:0008324//cation transmembrane transporter activity;GO:0005381//iron ion transmembrane transporter activity;GO:0005215//transporter acti…	[C]membrane part;membrane;[F]transporter activity;	cellular_component;molecular_function
isoform_106720
isoform_10675
isoform_106757
isoform_10678	[P]GO:0009199//ribonucleoside triphosphate metabolic process;GO:0005975//carbohydrate metabolic process;GO:0006733//oxidoreduction coenzyme metabolic process;GO:0017144//drug metabolic process;GO:0019438//aromatic compound biosynthetic process;GO:1901362//organic cyclic compound biosynthetic process;GO:0009150//purine ribonucleotide metabolic process;GO:1901137//carbohydrate derivative biosynthet…	[C]cell;[P]metabolic process;cellular process;[F]catalytic activity;	biological_process;molecular_function;cellular_component
isoform_10683	[P]GO:0005975//carbohydrate metabolic process;GO:0008152//metabolic process;GO:0071704//organic substance metabolic process;GO:0044238//primary metabolic process;[F]GO:0016757//transferase activity, transferring glycosyl groups;GO:0102499//SHG alpha-glucan phosphorylase activity;GO:0016758//transferase activity, transferring hexosyl groups;GO:0004645//phosphorylase activity;GO:0043167//ion bindin…	[P]metabolic process;[F]binding;catalytic activity;	molecular_function;biological_process
isoform_106875	[P]GO:1901564//organonitrogen compound metabolic process;GO:0008152//metabolic process;GO:0019637//organophosphate metabolic process;GO:0006793//phosphorus metabolic process;GO:0033865//nucleoside bisphosphate metabolic process;GO:0034641//cellular nitrogen compound metabolic process;GO:1901135//carbohydrate derivative metabolic process;GO:0044249//cellular biosynthetic process;GO:0009117//nucleo…	[C]organelle part;cell;organelle;membrane;membrane part;[P]metabolic process;cellular process;[F]catalytic activity;binding;	biological_process;molecular_function;cellular_component
isoform_106897	[P]GO:0006952//defense response;GO:0050896//response to stimulus;GO:0006950//response to stress;	[P]response to stimulus;	biological_process
isoform_85456	[P]GO:0009057//macromolecule catabolic process;GO:0032446//protein modification by small protein conjugation;GO:0044237//cellular metabolic process;GO:0043170//macromolecule metabolic process;GO:0071704//organic substance metabolic process;GO:0051603//proteolysis involved in cellular protein catabolic process;GO:0043161//proteasome-mediated ubiquitin-dependent protein catabolic process;GO:0016567…	[C]protein-containing complex;cell;[P]cellular process;metabolic process;	cellular_component;biological_process
isoform_107042	[P]GO:0009314//response to radiation;GO:0008152//metabolic process;GO:0000725//recombinational repair;GO:0050896//response to stimulus;GO:0044238//primary metabolic process;GO:0006979//response to oxidative stress;GO:0009987//cellular process;GO:0006807//nitrogen compound metabolic process;GO:0006302//double-strand break repair;GO:0006281//DNA repair;GO:0051716//cellular response to stimulus;GO:0…	[P]response to stimulus;metabolic process;cellular process;[F]binding;catalytic activity;	biological_process;molecular_function
isoform_107066	[P]GO:0009059//macromolecule biosynthetic process;GO:0043043//peptide biosynthetic process;GO:0006807//nitrogen compound metabolic process;GO:0043603//cellular amide metabolic process;GO:0006518//peptide metabolic process;GO:0071704//organic substance metabolic process;GO:0044267//cellular protein metabolic process;GO:0009987//cellular process;GO:1901576//organic substance biosynthetic process;GO…	[C]protein-containing complex;organelle part;organelle;cell;[P]cellular process;metabolic process;[F]structural molecule activity;	molecular_function;biological_process;cellular_component
isoform_107084	[C]GO:0044425//membrane part;GO:0016021//integral component of membrane;GO:0016020//membrane;GO:0031224//intrinsic component of membrane;	[C]membrane;membrane part;	cellular_component
isoform_1071	[C]GO:0016020//membrane;GO:0016021//integral component of membrane;GO:0031224//intrinsic component of membrane;GO:0044425//membrane part;[F]GO:0017076//purine nucleotide binding;GO:0000166//nucleotide binding;GO:0022857//transmembrane transporter activity;GO:0035639//purine ribonucleoside triphosphate binding;GO:0016817//hydrolase activity, acting on acid anhydrides;GO:0032559//adenyl ribonucleot…	[C]membrane part;membrane;[F]catalytic activity;binding;transporter activity;	molecular_function;cellular_component
isoform_10713	[F]GO:0003824//catalytic activity;GO:0016874//ligase activity;	[F]catalytic activity;	molecular_function
isoform_107173	[C]GO:0016021//integral component of membrane;GO:0031224//intrinsic component of membrane;GO:0016020//membrane;GO:0044425//membrane part;[F]GO:0005215//transporter activity;GO:0008271//secondary active sulfate transmembrane transporter activity;GO:0015103//inorganic anion transmembrane transporter activity;GO:0015116//sulfate transmembrane transporter activity;GO:0008509//anion transmembrane tran…	[C]membrane;membrane part;[F]transporter activity;	molecular_function;cellular_component
isoform_190780	[F]GO:0016746//transferase activity, transferring acyl groups;GO:0016740//transferase activity;GO:0016747//transferase activity, transferring acyl groups other than amino-acyl groups;GO:0003824//catalytic activity;	[F]catalytic activity;	molecular_function
isoform_107205	[P]GO:0050896//response to stimulus;GO:0065007//biological regulation;GO:0035556//intracellular signal transduction;GO:0023052//signaling;GO:0009987//cellular process;GO:0007154//cell communication;GO:0007165//signal transduction;GO:0050789//regulation of biological process;GO:0051716//cellular response to stimulus;GO:0050794//regulation of cellular process;GO:0000160//phosphorelay signal transdu…	[C]organelle;cell;[P]cellular process;response to stimulus;signaling;biological regulation;[F]binding;transcription regulator activity;	cellular_component;biological_process;molecular_function
isoform_107208
isoform_107301	[F]GO:0003676//nucleic acid binding;GO:0097159//organic cyclic compound binding;GO:0005488//binding;GO:1901363//heterocyclic compound binding;	[F]binding;	molecular_function
isoform_107319	[F]GO:1901265//nucleoside phosphate binding;GO:0000166//nucleotide binding;GO:0043531//ADP binding;GO:0030554//adenyl nucleotide binding;GO:0036094//small molecule binding;GO:0032559//adenyl ribonucleotide binding;GO:0097367//carbohydrate derivative binding;GO:0032555//purine ribonucleotide binding;GO:0097159//organic cyclic compound binding;GO:1901363//heterocyclic compound binding;GO:0005488//b…	[F]binding;	molecular_function
isoform_107348	[F]GO:0003723//RNA binding;GO:1901363//heterocyclic compound binding;GO:0005488//binding;GO:0097159//organic cyclic compound binding;GO:0003676//nucleic acid binding;	[F]binding;	molecular_function
isoform_107364	[C]GO:0005634//nucleus;GO:0043229//intracellular organelle;GO:0044464//cell part;GO:0005623//cell;GO:0005737//cytoplasm;GO:0044424//intracellular part;GO:0043227//membrane-bounded organelle;GO:0043226//organelle;GO:0005622//intracellular;GO:0043231//intracellular membrane-bounded organelle;[F]GO:0008135//translation factor activity, RNA binding;GO:0003723//RNA binding;GO:1901363//heterocyclic com…	[C]cell;organelle;[F]binding;	cellular_component;molecular_function
isoform_10739	[F]GO:0008144//drug binding;GO:0005524//ATP binding;GO:0032555//purine ribonucleotide binding;GO:0032559//adenyl ribonucleotide binding;GO:0016773//phosphotransferase activity, alcohol group as acceptor;GO:0043167//ion binding;GO:0005488//binding;GO:0043168//anion binding;GO:0030554//adenyl nucleotide binding;GO:0036094//small molecule binding;GO:0016772//transferase activity, transferring phosph…	[F]binding;catalytic activity;	molecular_function
isoform_107421	[F]GO:0005543//phospholipid binding;GO:0035091//phosphatidylinositol binding;GO:0043167//ion binding;GO:0005488//binding;GO:0008289//lipid binding;GO:0043168//anion binding;	[F]binding;	molecular_function
isoform_107443
isoform_107555	[C]GO:0044425//membrane part;GO:0016021//integral component of membrane;GO:0031224//intrinsic component of membrane;GO:0016020//membrane;[F]GO:0003743//translation initiation factor activity;GO:0003676//nucleic acid binding;GO:0008135//translation factor activity, RNA binding;GO:0003723//RNA binding;GO:0097159//organic cyclic compound binding;GO:1901363//heterocyclic compound binding;GO:0005488//…	[C]membrane part;membrane;[F]binding;	molecular_function;cellular_component
isoform_107588	[C]GO:0043229//intracellular organelle;GO:0043226//organelle;GO:0005634//nucleus;GO:0005622//intracellular;GO:0005623//cell;GO:0043231//intracellular membrane-bounded organelle;GO:0044424//intracellular part;GO:0044464//cell part;GO:0043227//membrane-bounded organelle;[F]GO:0003677//DNA binding;GO:0005488//binding;GO:1901363//heterocyclic compound binding;GO:0140110//transcription regulator activ…	[C]cell;organelle;[F]transcription regulator activity;binding;	molecular_function;cellular_component
isoform_107610	[F]GO:0003824//catalytic activity;GO:0005488//binding;GO:0016721//oxidoreductase activity, acting on superoxide radicals as acceptor;GO:0004784//superoxide dismutase activity;GO:0043167//ion binding;GO:0043169//cation binding;GO:0016209//antioxidant activity;GO:0016491//oxidoreductase activity;GO:0046872//metal ion binding;	[F]antioxidant activity;catalytic activity;binding;	molecular_function
isoform_107680	[F]GO:0003824//catalytic activity;GO:0016787//hydrolase activity;	[F]catalytic activity;	molecular_function
isoform_107778	[P]GO:0006807//nitrogen compound metabolic process;GO:0042219//cellular modified amino acid catabolic process;GO:0044248//cellular catabolic process;GO:0071704//organic substance metabolic process;GO:0044237//cellular metabolic process;GO:0009056//catabolic process;GO:0006790//sulfur compound metabolic process;GO:0006749//glutathione metabolic process;GO:0051186//cofactor metabolic process;GO:190…	[C]membrane part;membrane;[P]cellular process;metabolic process;[F]catalytic activity;	molecular_function;biological_process;cellular_component
isoform_169488	[F]GO:0043168//anion binding;GO:0032555//purine ribonucleotide binding;GO:0032553//ribonucleotide binding;GO:0016740//transferase activity;GO:0003824//catalytic activity;GO:0008144//drug binding;GO:1901265//nucleoside phosphate binding;GO:0030554//adenyl nucleotide binding;GO:0004672//protein kinase activity;GO:0005524//ATP binding;GO:1901363//heterocyclic compound binding;GO:0043167//ion binding…	[F]catalytic activity;binding;	molecular_function
isoform_10790
isoform_107950
isoform_1080	[P]GO:0043170//macromolecule metabolic process;GO:0033692//cellular polysaccharide biosynthetic process;GO:0044238//primary metabolic process;GO:0034637//cellular carbohydrate biosynthetic process;GO:1901576//organic substance biosynthetic process;GO:0071840//cellular component organization or biogenesis;GO:0044237//cellular metabolic process;GO:0044262//cellular carbohydrate metabolic process;GO…	[C]membrane part;membrane;cell;[P]metabolic process;cellular component organization or biogenesis;cellular process;[F]binding;catalytic activity;	cellular_component;molecular_function;biological_process
isoform_108018	[C]GO:0016020//membrane;GO:0016021//integral component of membrane;GO:0044425//membrane part;GO:0031224//intrinsic component of membrane;[F]GO:0032553//ribonucleotide binding;GO:0017076//purine nucleotide binding;GO:0016887//ATPase activity;GO:0097367//carbohydrate derivative binding;GO:0022857//transmembrane transporter activity;GO:0005488//binding;GO:0015405//P-P-bond-hydrolysis-driven transmem…	[C]membrane;membrane part;[F]catalytic activity;binding;transporter activity;	cellular_component;molecular_function
isoform_108020	[F]GO:0032555//purine ribonucleotide binding;GO:0097159//organic cyclic compound binding;GO:0016773//phosphotransferase activity, alcohol group as acceptor;GO:0004672//protein kinase activity;GO:0017076//purine nucleotide binding;GO:0005488//binding;GO:0097367//carbohydrate derivative binding;GO:0043167//ion binding;GO:0032553//ribonucleotide binding;GO:0003824//catalytic activity;GO:0016301//kin…	[F]catalytic activity;binding;	molecular_function
isoform_108123
isoform_108321	[P]GO:0009448//gamma-aminobutyric acid metabolic process;GO:0044237//cellular metabolic process;GO:0065007//biological regulation;GO:1901565//organonitrogen compound catabolic process;GO:0006807//nitrogen compound metabolic process;GO:0009063//cellular amino acid catabolic process;GO:0009056//catabolic process;GO:0009987//cellular process;GO:0046395//carboxylic acid catabolic process;GO:0042135//…	[P]cellular process;biological regulation;metabolic process;[F]catalytic activity;	molecular_function;biological_process
isoform_108424	[C]GO:0044425//membrane part;GO:0031224//intrinsic component of membrane;GO:0016020//membrane;GO:0016021//integral component of membrane;[F]GO:0016740//transferase activity;GO:0036094//small molecule binding;GO:0140096//catalytic activity, acting on a protein;GO:0032559//adenyl ribonucleotide binding;GO:0097159//organic cyclic compound binding;GO:0043167//ion binding;GO:0016773//phosphotransferas…	[C]membrane part;membrane;[F]binding;catalytic activity;	molecular_function;cellular_component
isoform_108549	[P]GO:0006904//vesicle docking involved in exocytosis;GO:0022406//membrane docking;GO:0051234//establishment of localization;GO:0045184//establishment of protein localization;GO:0051641//cellular localization;GO:0051640//organelle localization;GO:0048278//vesicle docking;GO:0006892//post-Golgi vesicle-mediated transport;GO:0001927//exocyst assembly;GO:0048193//Golgi vesicle transport;GO:0042886//…	[C]cell;protein-containing complex;[P]localization;cellular process;cellular component organization or biogenesis;	biological_process;cellular_component
isoform_108564
isoform_10862	[F]GO:0043167//ion binding;GO:0004672//protein kinase activity;GO:0003824//catalytic activity;GO:0016740//transferase activity;GO:0032555//purine ribonucleotide binding;GO:0097159//organic cyclic compound binding;GO:0032559//adenyl ribonucleotide binding;GO:0036094//small molecule binding;GO:1901363//heterocyclic compound binding;GO:0097367//carbohydrate derivative binding;GO:0016772//transferase…	[F]binding;catalytic activity;	molecular_function
isoform_1087	[C]GO:0016020//membrane;GO:0016021//integral component of membrane;GO:0044425//membrane part;GO:0031224//intrinsic component of membrane;[F]GO:0017076//purine nucleotide binding;GO:0032553//ribonucleotide binding;GO:0140096//catalytic activity, acting on a protein;GO:0016772//transferase activity, transferring phosphorus-containing groups;GO:0004672//protein kinase activity;GO:0005488//binding;GO…	[C]membrane part;membrane;[F]catalytic activity;binding;	molecular_function;cellular_component
isoform_108705	[C]GO:0016020//membrane;GO:0044425//membrane part;GO:0016021//integral component of membrane;GO:0031224//intrinsic component of membrane;[F]GO:0005215//transporter activity;GO:0022857//transmembrane transporter activity;	[C]membrane part;membrane;[F]transporter activity;	molecular_function;cellular_component
isoform_108717	[C]GO:0005622//intracellular;GO:0005623//cell;GO:0044464//cell part;GO:0043229//intracellular organelle;GO:0044424//intracellular part;GO:0043231//intracellular membrane-bounded organelle;GO:0043226//organelle;GO:0043227//membrane-bounded organelle;GO:0005634//nucleus;[F]GO:0140110//transcription regulator activity;GO:0005488//binding;GO:0003700//DNA-binding transcription factor activity;GO:00036…	[C]organelle;cell;[F]transcription regulator activity;binding;	cellular_component;molecular_function
isoform_10876	[P]GO:0042886//amide transport;GO:0046903//secretion;GO:0008104//protein localization;GO:0016192//vesicle-mediated transport;GO:0071702//organic substance transport;GO:0071705//nitrogen compound transport;GO:0006887//exocytosis;GO:0045184//establishment of protein localization;GO:0006810//transport;GO:0009987//cellular process;GO:0033036//macromolecule localization;GO:0015833//peptide transport;G…	[C]cell;protein-containing complex;[P]cellular process;localization;	biological_process;cellular_component
isoform_108813	[F]GO:0043167//ion binding;GO:0046914//transition metal ion binding;GO:0005488//binding;GO:0046872//metal ion binding;GO:0043169//cation binding;GO:0008270//zinc ion binding;	[F]binding;	molecular_function
isoform_108876	[P]GO:0009414//response to water deprivation;GO:0006950//response to stress;GO:0009628//response to abiotic stimulus;GO:0010035//response to inorganic substance;GO:1901700//response to oxygen-containing compound;GO:0009415//response to water;GO:0009269//response to desiccation;GO:0042221//response to chemical;GO:0050896//response to stimulus;GO:0001101//response to acid chemical;	[P]response to stimulus;	biological_process
isoform_10893	[P]GO:0009987//cellular process;GO:0006457//protein folding;[C]GO:0005623//cell;GO:0044464//cell part;GO:0044424//intracellular part;GO:0005737//cytoplasm;GO:0005622//intracellular;[F]GO:0097367//carbohydrate derivative binding;GO:0000166//nucleotide binding;GO:0043167//ion binding;GO:0035639//purine ribonucleoside triphosphate binding;GO:0005524//ATP binding;GO:0051082//unfolded protein binding;…	[C]cell;[P]cellular process;[F]binding;	biological_process;molecular_function;cellular_component
isoform_108935
isoform_108978	[C]GO:0005576//extracellular region;[F]GO:0046872//metal ion binding;GO:0030145//manganese ion binding;GO:0046914//transition metal ion binding;GO:0043169//cation binding;GO:0045735//nutrient reservoir activity;GO:0043167//ion binding;GO:0005488//binding;	[C]extracellular region;[F]binding;nutrient reservoir activity;	molecular_function;cellular_component
isoform_282450
isoform_10908	[F]GO:0097159//organic cyclic compound binding;GO:0043167//ion binding;GO:0032559//adenyl ribonucleotide binding;GO:0035639//purine ribonucleoside triphosphate binding;GO:0016772//transferase activity, transferring phosphorus-containing groups;GO:0016773//phosphotransferase activity, alcohol group as acceptor;GO:1901265//nucleoside phosphate binding;GO:0140096//catalytic activity, acting on a pro…	[F]binding;catalytic activity;	molecular_function
isoform_10911	[F]GO:0005525//GTP binding;GO:0016462//pyrophosphatase activity;GO:0000166//nucleotide binding;GO:0032555//purine ribonucleotide binding;GO:0032561//guanyl ribonucleotide binding;GO:0032550//purine ribonucleoside binding;GO:1901265//nucleoside phosphate binding;GO:0043168//anion binding;GO:0005488//binding;GO:0016818//hydrolase activity, acting on acid anhydrides, in phosphorus-containing anhydri…	[F]catalytic activity;binding;	molecular_function
isoform_109166
isoform_10923	[P]GO:0006807//nitrogen compound metabolic process;GO:0046483//heterocycle metabolic process;GO:0008152//metabolic process;GO:0044238//primary metabolic process;GO:0034641//cellular nitrogen compound metabolic process;GO:0009987//cellular process;GO:0044237//cellular metabolic process;GO:0016070//RNA metabolic process;GO:1901360//organic cyclic compound metabolic process;GO:0043170//macromolecule…	[C]virion;protein-containing complex;organelle;cell;virion part;[P]metabolic process;cellular process;[F]binding;	molecular_function;cellular_component;biological_process
isoform_109234	[P]GO:0071840//cellular component organization or biogenesis;GO:0045229//external encapsulating structure organization;GO:0009987//cellular process;GO:0071554//cell wall organization or biogenesis;GO:0071555//cell wall organization;GO:0016043//cellular component organization;[C]GO:0005576//extracellular region;GO:0005618//cell wall;GO:0044464//cell part;GO:0030312//external encapsulating structur…	[C]extracellular region;cell;[P]cellular process;cellular component organization or biogenesis;[F]catalytic activity;	molecular_function;biological_process;cellular_component
isoform_109312	[F]GO:0016787//hydrolase activity;GO:0008233//peptidase activity;GO:0004175//endopeptidase activity;GO:0017171//serine hydrolase activity;GO:0003824//catalytic activity;GO:0140096//catalytic activity, acting on a protein;GO:0008236//serine-type peptidase activity;GO:0004252//serine-type endopeptidase activity;GO:0070011//peptidase activity, acting on L-amino acid peptides;	[F]catalytic activity;	molecular_function
isoform_109375
isoform_109429	[P]GO:0034613//cellular protein localization;GO:0051234//establishment of localization;GO:0071702//organic substance transport;GO:0006810//transport;GO:0015031//protein transport;GO:0006886//intracellular protein transport;GO:0071705//nitrogen compound transport;GO:0045184//establishment of protein localization;GO:0046907//intracellular transport;GO:0033036//macromolecule localization;GO:0015833/…	[C]cell;[P]localization;	biological_process;cellular_component
isoform_109487	[F]GO:0003824//catalytic activity;	[F]catalytic activity;	molecular_function
isoform_10952
isoform_109647	[F]GO:0097159//organic cyclic compound binding;GO:0005488//binding;GO:1901363//heterocyclic compound binding;GO:0003676//nucleic acid binding;GO:0003723//RNA binding;	[F]binding;	molecular_function
isoform_109678	[C]GO:0044425//membrane part;GO:0016021//integral component of membrane;GO:0016020//membrane;GO:0031224//intrinsic component of membrane;[F]GO:0036094//small molecule binding;GO:0003824//catalytic activity;GO:0043168//anion binding;GO:0032553//ribonucleotide binding;GO:0005524//ATP binding;GO:1901265//nucleoside phosphate binding;GO:0030554//adenyl nucleotide binding;GO:0016740//transferase activ…	[C]membrane part;membrane;[F]catalytic activity;binding;	cellular_component;molecular_function
isoform_109742	[P]GO:0044238//primary metabolic process;GO:0071704//organic substance metabolic process;GO:0008152//metabolic process;GO:0005975//carbohydrate metabolic process;[C]GO:0031224//intrinsic component of membrane;GO:0044425//membrane part;GO:0016020//membrane;GO:0016021//integral component of membrane;[F]GO:0003824//catalytic activity;GO:0004553//hydrolase activity, hydrolyzing O-glycosyl compounds;G…	[C]membrane;membrane part;[P]metabolic process;[F]catalytic activity;	cellular_component;biological_process;molecular_function
isoform_109759	[P]GO:0071704//organic substance metabolic process;GO:0008152//metabolic process;GO:0006629//lipid metabolic process;GO:0044238//primary metabolic process;[F]GO:0070001//aspartic-type peptidase activity;GO:0070011//peptidase activity, acting on L-amino acid peptides;GO:0140096//catalytic activity, acting on a protein;GO:0004190//aspartic-type endopeptidase activity;GO:0016787//hydrolase activity;…	[P]metabolic process;[F]catalytic activity;	molecular_function;biological_process
isoform_109762	[F]GO:1901363//heterocyclic compound binding;GO:0097159//organic cyclic compound binding;GO:0005488//binding;GO:0003723//RNA binding;GO:0003676//nucleic acid binding;	[F]binding;	molecular_function
isoform_109810	[F]GO:0016301//kinase activity;GO:0016772//transferase activity, transferring phosphorus-containing groups;GO:0005488//binding;GO:0030554//adenyl nucleotide binding;GO:0016773//phosphotransferase activity, alcohol group as acceptor;GO:0008144//drug binding;GO:0035639//purine ribonucleoside triphosphate binding;GO:0036094//small molecule binding;GO:0032555//purine ribonucleotide binding;GO:0043168…	[F]binding;catalytic activity;	molecular_function
isoform_109859	[P]GO:0044267//cellular protein metabolic process;GO:0043043//peptide biosynthetic process;GO:0044260//cellular macromolecule metabolic process;GO:1901564//organonitrogen compound metabolic process;GO:0044238//primary metabolic process;GO:0044249//cellular biosynthetic process;GO:0071704//organic substance metabolic process;GO:1901566//organonitrogen compound biosynthetic process;GO:1901576//orga…	[C]organelle;protein-containing complex;cell;[P]cellular process;metabolic process;[F]structural molecule activity;	cellular_component;biological_process;molecular_function
isoform_109894
isoform_109914	[C]GO:0005622//intracellular;GO:0043231//intracellular membrane-bounded organelle;GO:0043227//membrane-bounded organelle;GO:0043226//organelle;GO:0005634//nucleus;GO:0044424//intracellular part;GO:0044464//cell part;GO:0043229//intracellular organelle;GO:0005623//cell;[F]GO:0005488//binding;GO:0003682//chromatin binding;	[C]organelle;cell;[F]binding;	molecular_function;cellular_component
isoform_11000	[F]GO:0043167//ion binding;GO:0008233//peptidase activity;GO:0005488//binding;GO:0140096//catalytic activity, acting on a protein;GO:0070011//peptidase activity, acting on L-amino acid peptides;GO:0016787//hydrolase activity;GO:0008237//metallopeptidase activity;GO:0046872//metal ion binding;GO:0043169//cation binding;GO:0008238//exopeptidase activity;GO:0003824//catalytic activity;GO:0070006//me…	[F]binding;catalytic activity;	molecular_function
isoform_110040	[F]GO:0003723//RNA binding;GO:0003676//nucleic acid binding;GO:0097159//organic cyclic compound binding;GO:1901363//heterocyclic compound binding;GO:0005488//binding;	[F]binding;	molecular_function
isoform_110076
isoform_110150	[P]GO:0006952//defense response;GO:0051716//cellular response to stimulus;GO:0097306//cellular response to alcohol;GO:1901700//response to oxygen-containing compound;GO:0010648//negative regulation of cell communication;GO:0023051//regulation of signaling;GO:0051641//cellular localization;GO:0009725//response to hormone;GO:0006950//response to stress;GO:1905957//regulation of cellular response to…	[C]organelle part;organelle;cell;[P]signaling;localization;response to stimulus;developmental process;growth;biological regulation;cellular process;[F]catalytic activity;binding;	molecular_function;biological_process;cellular_component
isoform_110153	[P]GO:0008152//metabolic process;GO:0044238//primary metabolic process;GO:0005975//carbohydrate metabolic process;GO:0071704//organic substance metabolic process;[F]GO:0043169//cation binding;GO:0004553//hydrolase activity, hydrolyzing O-glycosyl compounds;GO:0000166//nucleotide binding;GO:0032549//ribonucleoside binding;GO:1901265//nucleoside phosphate binding;GO:0016787//hydrolase activity;GO:0…	[P]metabolic process;[F]catalytic activity;binding;	biological_process;molecular_function
isoform_110274	[F]GO:0043169//cation binding;GO:0043167//ion binding;GO:0046872//metal ion binding;GO:0005488//binding;GO:0008270//zinc ion binding;GO:0046914//transition metal ion binding;	[F]binding;	molecular_function
isoform_110361	[P]GO:0006457//protein folding;GO:0009987//cellular process;[F]GO:0032553//ribonucleotide binding;GO:0005515//protein binding;GO:1901265//nucleoside phosphate binding;GO:0008144//drug binding;GO:0017076//purine nucleotide binding;GO:0005524//ATP binding;GO:0000166//nucleotide binding;GO:0051082//unfolded protein binding;GO:0032555//purine ribonucleotide binding;GO:0043167//ion binding;GO:0035639/…	[P]cellular process;[F]binding;	molecular_function;biological_process
isoform_110403	[F]GO:0030554//adenyl nucleotide binding;GO:0036094//small molecule binding;GO:0097367//carbohydrate derivative binding;GO:0097159//organic cyclic compound binding;GO:0032559//adenyl ribonucleotide binding;GO:1901265//nucleoside phosphate binding;GO:0032555//purine ribonucleotide binding;GO:0017076//purine nucleotide binding;GO:0000166//nucleotide binding;GO:0032553//ribonucleotide binding;GO:000…	[F]binding;	molecular_function
isoform_110449	[C]GO:0043226//organelle;GO:0009536//plastid;GO:0005622//intracellular;GO:0005737//cytoplasm;GO:0044464//cell part;GO:0043227//membrane-bounded organelle;GO:0043231//intracellular membrane-bounded organelle;GO:0044424//intracellular part;GO:0009507//chloroplast;GO:0044444//cytoplasmic part;GO:0005623//cell;GO:0043229//intracellular organelle;[F]GO:0016851//magnesium chelatase activity;GO:0003824/…	[C]organelle;cell;[F]catalytic activity;	cellular_component;molecular_function
isoform_110504
isoform_110509	[P]GO:0005975//carbohydrate metabolic process;GO:0071704//organic substance metabolic process;GO:0008152//metabolic process;GO:0044238//primary metabolic process;[F]GO:0004553//hydrolase activity, hydrolyzing O-glycosyl compounds;GO:0016787//hydrolase activity;GO:0003824//catalytic activity;GO:0016798//hydrolase activity, acting on glycosyl bonds;	[P]metabolic process;[F]catalytic activity;	molecular_function;biological_process
isoform_110564	[F]GO:0140096//catalytic activity, acting on a protein;GO:0004252//serine-type endopeptidase activity;GO:0004175//endopeptidase activity;GO:0008236//serine-type peptidase activity;GO:0070011//peptidase activity, acting on L-amino acid peptides;GO:0008233//peptidase activity;GO:0003824//catalytic activity;GO:0016787//hydrolase activity;GO:0017171//serine hydrolase activity;	[F]catalytic activity;	molecular_function
isoform_1106	[P]GO:0043170//macromolecule metabolic process;GO:0006725//cellular aromatic compound metabolic process;GO:0006807//nitrogen compound metabolic process;GO:0034641//cellular nitrogen compound metabolic process;GO:0044237//cellular metabolic process;GO:0044238//primary metabolic process;GO:0006396//RNA processing;GO:0009987//cellular process;GO:0008152//metabolic process;GO:0090304//nucleic acid me…	[P]metabolic process;cellular process;	biological_process
isoform_110603	[P]GO:0006793//phosphorus metabolic process;GO:0009987//cellular process;GO:0044238//primary metabolic process;GO:0016114//terpenoid biosynthetic process;GO:0008152//metabolic process;GO:0090407//organophosphate biosynthetic process;GO:0006720//isoprenoid metabolic process;GO:0006721//terpenoid metabolic process;GO:0045337//farnesyl diphosphate biosynthetic process;GO:0006644//phospholipid metabo…	[P]cellular process;metabolic process;[F]catalytic activity;	molecular_function;biological_process
isoform_110645	[C]GO:0005623//cell;GO:0005886//plasma membrane;GO:0016021//integral component of membrane;GO:0031224//intrinsic component of membrane;GO:0071944//cell periphery;GO:0044464//cell part;GO:0044459//plasma membrane part;GO:0044425//membrane part;GO:0031226//intrinsic component of plasma membrane;GO:0016020//membrane;GO:0005887//integral component of plasma membrane;[F]GO:0005351//carbohydrate:proton…	[C]membrane part;cell;membrane;[F]transporter activity;	cellular_component;molecular_function
isoform_165466	[P]GO:0010468//regulation of gene expression;GO:0065007//biological regulation;GO:0010033//response to organic substance;GO:0009755//hormone-mediated signaling pathway;GO:0070887//cellular response to chemical stimulus;GO:0031326//regulation of cellular biosynthetic process;GO:0023052//signaling;GO:0042221//response to chemical;GO:0080090//regulation of primary metabolic process;GO:0009733//respo…	[C]cell;organelle;[P]response to stimulus;signaling;biological regulation;cellular process;[F]binding;	molecular_function;biological_process;cellular_component
isoform_110753	[P]GO:0044248//cellular catabolic process;GO:1901564//organonitrogen compound metabolic process;GO:0044260//cellular macromolecule metabolic process;GO:0044265//cellular macromolecule catabolic process;GO:0006807//nitrogen compound metabolic process;GO:0030163//protein catabolic process;GO:0019538//protein metabolic process;GO:0009987//cellular process;GO:0010498//proteasomal protein catabolic pr…	[C]protein-containing complex;cell;[P]metabolic process;cellular process;	biological_process;cellular_component
isoform_110767	[P]GO:0071555//cell wall organization;GO:0016043//cellular component organization;GO:0071840//cellular component organization or biogenesis;GO:0009987//cellular process;GO:0045229//external encapsulating structure organization;GO:0071669//plant-type cell wall organization or biogenesis;GO:0009664//plant-type cell wall organization;GO:0071554//cell wall organization or biogenesis;[C]GO:0005576//ex…	[C]cell;membrane;extracellular region;[P]cellular process;cellular component organization or biogenesis;	biological_process;cellular_component
isoform_110787	[F]GO:0140096//catalytic activity, acting on a protein;GO:0017171//serine hydrolase activity;GO:0004175//endopeptidase activity;GO:0003824//catalytic activity;GO:0008236//serine-type peptidase activity;GO:0070011//peptidase activity, acting on L-amino acid peptides;GO:0016787//hydrolase activity;GO:0004252//serine-type endopeptidase activity;GO:0008233//peptidase activity;	[F]catalytic activity;	molecular_function
isoform_110825	[C]GO:0031224//intrinsic component of membrane;GO:0016020//membrane;GO:0016021//integral component of membrane;GO:0044425//membrane part;	[C]membrane part;membrane;	cellular_component
isoform_110863	[C]GO:0031224//intrinsic component of membrane;GO:0016021//integral component of membrane;GO:0044425//membrane part;GO:0016020//membrane;	[C]membrane part;membrane;	cellular_component
isoform_1109	[C]GO:0005623//cell;GO:0044444//cytoplasmic part;GO:0043229//intracellular organelle;GO:0031224//intrinsic component of membrane;GO:0005783//endoplasmic reticulum;GO:0044425//membrane part;GO:0043226//organelle;GO:0043227//membrane-bounded organelle;GO:0043231//intracellular membrane-bounded organelle;GO:0044424//intracellular part;GO:0016021//integral component of membrane;GO:0005737//cytoplasm;…	[C]organelle;membrane part;membrane;cell;[F]catalytic activity;transporter activity;binding;	molecular_function;cellular_component
isoform_110944
isoform_110963	[F]GO:0005488//binding;GO:1901363//heterocyclic compound binding;GO:0003676//nucleic acid binding;GO:0097159//organic cyclic compound binding;	[F]binding;	molecular_function
isoform_110981
isoform_111010	[F]GO:0003700//DNA-binding transcription factor activity;GO:0140110//transcription regulator activity;	[F]transcription regulator activity;	molecular_function
isoform_11110
isoform_11111	[P]GO:1901576//organic substance biosynthetic process;GO:0006139//nucleobase-containing compound metabolic process;GO:0009987//cellular process;GO:0018130//heterocycle biosynthetic process;GO:0009259//ribonucleotide metabolic process;GO:0043545//molybdopterin cofactor metabolic process;GO:0019538//protein metabolic process;GO:0044249//cellular biosynthetic process;GO:1901657//glycosyl compound me…	[P]metabolic process;cellular process;	biological_process
isoform_111259	[C]GO:0016021//integral component of membrane;GO:0016020//membrane;GO:0031224//intrinsic component of membrane;GO:0044425//membrane part;	[C]membrane;membrane part;	cellular_component
isoform_111278	[P]GO:0009725//response to hormone;GO:0051716//cellular response to stimulus;GO:0006355//regulation of transcription, DNA-templated;GO:0032870//cellular response to hormone stimulus;GO:0009734//auxin-activated signaling pathway;GO:2000112//regulation of cellular macromolecule biosynthetic process;GO:2001141//regulation of RNA biosynthetic process;GO:0009733//response to auxin;GO:0009987//cellular…	[C]organelle;cell;[P]biological regulation;cellular process;signaling;response to stimulus;[F]binding;	cellular_component;molecular_function;biological_process
isoform_111398
isoform_111486	[P]GO:0043413//macromolecule glycosylation;GO:0009987//cellular process;GO:0008152//metabolic process;GO:0034645//cellular macromolecule biosynthetic process;GO:1901566//organonitrogen compound biosynthetic process;GO:0019538//protein metabolic process;GO:0009101//glycoprotein biosynthetic process;GO:0009059//macromolecule biosynthetic process;GO:0006807//nitrogen compound metabolic process;GO:19…	[C]membrane;membrane part;[P]metabolic process;cellular process;[F]catalytic activity;	biological_process;molecular_function;cellular_component
isoform_111561	[C]GO:0044444//cytoplasmic part;GO:0005774//vacuolar membrane;GO:0098588//bounding membrane of organelle;GO:0071944//cell periphery;GO:0009705//plant-type vacuole membrane;GO:0031090//organelle membrane;GO:0043231//intracellular membrane-bounded organelle;GO:0044425//membrane part;GO:0016021//integral component of membrane;GO:0005773//vacuole;GO:0005737//cytoplasm;GO:0098805//whole membrane;GO:00…	[C]organelle part;cell;membrane;membrane part;organelle;[F]transporter activity;	cellular_component;molecular_function
isoform_11157
isoform_111695	[C]GO:0016021//integral component of membrane;GO:0044425//membrane part;GO:0016020//membrane;GO:0031224//intrinsic component of membrane;	[C]membrane part;membrane;	cellular_component
isoform_11177	[F]GO:0003824//catalytic activity;GO:0004721//phosphoprotein phosphatase activity;GO:0004725//protein tyrosine phosphatase activity;GO:0016788//hydrolase activity, acting on ester bonds;GO:0042578//phosphoric ester hydrolase activity;GO:0016787//hydrolase activity;GO:0016791//phosphatase activity;GO:0140096//catalytic activity, acting on a protein;	[F]catalytic activity;	molecular_function
isoform_111794	[P]GO:0008152//metabolic process;GO:0071704//organic substance metabolic process;GO:0044238//primary metabolic process;GO:0005975//carbohydrate metabolic process;[F]GO:0097159//organic cyclic compound binding;GO:0043169//cation binding;GO:0032553//ribonucleotide binding;GO:0043167//ion binding;GO:0097367//carbohydrate derivative binding;GO:0032555//purine ribonucleotide binding;GO:0016798//hydrol…	[P]metabolic process;[F]binding;catalytic activity;	biological_process;molecular_function
isoform_1118	[P]GO:0006091//generation of precursor metabolites and energy;GO:0044238//primary metabolic process;GO:0071704//organic substance metabolic process;GO:0015980//energy derivation by oxidation of organic compounds;GO:0016999//antibiotic metabolic process;GO:0009987//cellular process;GO:0019752//carboxylic acid metabolic process;GO:0006082//organic acid metabolic process;GO:0044237//cellular metabol…	[P]metabolic process;cellular process;[F]catalytic activity;	molecular_function;biological_process
isoform_111813	[P]GO:1901576//organic substance biosynthetic process;GO:0010038//response to metal ion;GO:1901360//organic cyclic compound metabolic process;GO:0010035//response to inorganic substance;GO:0009807//lignan biosynthetic process;GO:0044237//cellular metabolic process;GO:0019438//aromatic compound biosynthetic process;GO:0006725//cellular aromatic compound metabolic process;GO:0044550//secondary meta…	[P]response to stimulus;metabolic process;cellular process;[F]catalytic activity;	biological_process;molecular_function
isoform_111851
isoform_11196	[P]GO:0071826//ribonucleoprotein complex subunit organization;GO:0065003//protein-containing complex assembly;GO:0006807//nitrogen compound metabolic process;GO:0034641//cellular nitrogen compound metabolic process;GO:0008152//metabolic process;GO:0042254//ribosome biogenesis;GO:0022618//ribonucleoprotein complex assembly;GO:1901360//organic cyclic compound metabolic process;GO:0034622//cellular …	[C]protein-containing complex;[P]metabolic process;cellular process;cellular component organization or biogenesis;[F]binding;	molecular_function;cellular_component;biological_process
isoform_111985	[P]GO:0044237//cellular metabolic process;GO:0006082//organic acid metabolic process;GO:1901362//organic cyclic compound biosynthetic process;GO:0000105//histidine biosynthetic process;GO:0006807//nitrogen compound metabolic process;GO:0008152//metabolic process;GO:0009072//aromatic amino acid family metabolic process;GO:0043436//oxoacid metabolic process;GO:0044238//primary metabolic process;GO:…	[P]metabolic process;cellular process;[F]catalytic activity;	biological_process;molecular_function
isoform_112000	[P]GO:0048580//regulation of post-embryonic development;GO:2000030//regulation of response to red or far red light;GO:0050789//regulation of biological process;GO:0010099//regulation of photomorphogenesis;GO:0050793//regulation of developmental process;GO:0048583//regulation of response to stimulus;GO:0051239//regulation of multicellular organismal process;GO:0065007//biological regulation;GO:200…	[C]membrane part;membrane;[P]biological regulation;	biological_process;cellular_component
isoform_112006	[F]GO:0032559//adenyl ribonucleotide binding;GO:0005524//ATP binding;GO:0004674//protein serine/threonine kinase activity;GO:0032553//ribonucleotide binding;GO:0016301//kinase activity;GO:0000166//nucleotide binding;GO:0097367//carbohydrate derivative binding;GO:0030554//adenyl nucleotide binding;GO:0140096//catalytic activity, acting on a protein;GO:0005488//binding;GO:0043168//anion binding;GO:…	[F]binding;catalytic activity;	molecular_function
isoform_185641	[C]GO:0016021//integral component of membrane;GO:0044425//membrane part;GO:0031224//intrinsic component of membrane;GO:0016020//membrane;[F]GO:0003824//catalytic activity;GO:0016853//isomerase activity;	[C]membrane;membrane part;[F]catalytic activity;	molecular_function;cellular_component
isoform_11204	[F]GO:0003824//catalytic activity;GO:0005488//binding;GO:0008144//drug binding;GO:1901363//heterocyclic compound binding;GO:0043167//ion binding;GO:0070279//vitamin B6 binding;GO:0030170//pyridoxal phosphate binding;GO:0048037//cofactor binding;GO:0019842//vitamin binding;GO:0097159//organic cyclic compound binding;GO:0036094//small molecule binding;GO:0043168//anion binding;GO:0050662//coenzyme …	[F]binding;catalytic activity;	molecular_function
isoform_112040	[P]GO:0070887//cellular response to chemical stimulus;GO:1901575//organic substance catabolic process;GO:0097237//cellular response to toxic substance;GO:0051716//cellular response to stimulus;GO:0044248//cellular catabolic process;GO:0044282//small molecule catabolic process;GO:0009056//catabolic process;GO:0009987//cellular process;GO:1901701//cellular response to oxygen-containing compound;GO:…	[C]cell;[P]detoxification;metabolic process;response to stimulus;cellular process;[F]catalytic activity;	molecular_function;cellular_component;biological_process
isoform_112150	[P]GO:0006888//ER to Golgi vesicle-mediated transport;GO:0048193//Golgi vesicle transport;GO:0070727//cellular macromolecule localization;GO:0051649//establishment of localization in cell;GO:0071702//organic substance transport;GO:0051234//establishment of localization;GO:0006810//transport;GO:0008104//protein localization;GO:0045184//establishment of protein localization;GO:0016192//vesicle-medi…	[C]organelle;cell;protein-containing complex;membrane part;membrane;organelle part;[P]localization;[F]binding;	molecular_function;cellular_component;biological_process
isoform_11219	[P]GO:0044238//primary metabolic process;GO:0033875//ribonucleoside bisphosphate metabolic process;GO:0006163//purine nucleotide metabolic process;GO:0009259//ribonucleotide metabolic process;GO:0071704//organic substance metabolic process;GO:0006629//lipid metabolic process;GO:0044249//cellular biosynthetic process;GO:0006793//phosphorus metabolic process;GO:0051186//cofactor metabolic process;G…	[C]cell;membrane;organelle;membrane part;organelle part;[P]cellular process;metabolic process;[F]catalytic activity;binding;	cellular_component;biological_process;molecular_function
isoform_112315	[P]GO:0071704//organic substance metabolic process;GO:0044085//cellular component biogenesis;GO:0034622//cellular protein-containing complex assembly;GO:1901564//organonitrogen compound metabolic process;GO:0009987//cellular process;GO:0044267//cellular protein metabolic process;GO:0017006//protein-tetrapyrrole linkage;GO:0071840//cellular component organization or biogenesis;GO:0016043//cellular…	[C]membrane part;membrane;cell;[P]cellular process;metabolic process;cellular component organization or biogenesis;[F]binding;catalytic activity;	cellular_component;biological_process;molecular_function
isoform_112346	[C]GO:0016020//membrane;GO:0016021//integral component of membrane;GO:0044425//membrane part;GO:0031224//intrinsic component of membrane;	[C]membrane;membrane part;	cellular_component
isoform_11236	[P]GO:0000375//RNA splicing, via transesterification reactions;GO:0016071//mRNA metabolic process;GO:0006725//cellular aromatic compound metabolic process;GO:0022618//ribonucleoprotein complex assembly;GO:0043170//macromolecule metabolic process;GO:1901360//organic cyclic compound metabolic process;GO:1901564//organonitrogen compound metabolic process;GO:0070646//protein modification by small pro…	[P]cellular component organization or biogenesis;metabolic process;cellular process;[F]binding;catalytic activity;	biological_process;molecular_function
isoform_112408
isoform_112422	[C]GO:0016021//integral component of membrane;GO:0044425//membrane part;GO:0031224//intrinsic component of membrane;GO:0016020//membrane;[F]GO:0016709//oxidoreductase activity, acting on paired donors, with incorporation or reduction of molecular oxygen, NAD(P)H as one donor, and incorporation of one atom of oxygen;GO:0046872//metal ion binding;GO:0020037//heme binding;GO:0097159//organic cyclic …	[C]membrane part;membrane;[F]binding;catalytic activity;	cellular_component;molecular_function
isoform_112441	[P]GO:0051179//localization;GO:0006812//cation transport;GO:0006811//ion transport;GO:0051234//establishment of localization;GO:0006810//transport;GO:0030001//metal ion transport;[F]GO:0043167//ion binding;GO:0043169//cation binding;GO:0005488//binding;GO:0046872//metal ion binding;	[P]localization;[F]binding;	molecular_function;biological_process
isoform_112469	[F]GO:0043169//cation binding;GO:0005488//binding;GO:0046872//metal ion binding;GO:0043167//ion binding;	[F]binding;	molecular_function
isoform_112519	[P]GO:0008610//lipid biosynthetic process;GO:1901360//organic cyclic compound metabolic process;GO:0008152//metabolic process;GO:1901576//organic substance biosynthetic process;GO:0009058//biosynthetic process;GO:1901362//organic cyclic compound biosynthetic process;GO:0071704//organic substance metabolic process;GO:0008202//steroid metabolic process;GO:0044238//primary metabolic process;GO:00066…	[P]metabolic process;[F]catalytic activity;binding;	molecular_function;biological_process
isoform_11255	[P]GO:0044237//cellular metabolic process;GO:1901576//organic substance biosynthetic process;GO:0044283//small molecule biosynthetic process;GO:0009987//cellular process;GO:0008152//metabolic process;GO:0016053//organic acid biosynthetic process;GO:0009058//biosynthetic process;GO:1901564//organonitrogen compound metabolic process;GO:0043436//oxoacid metabolic process;GO:0009069//serine family am…	[P]metabolic process;cellular process;[F]binding;catalytic activity;	biological_process;molecular_function
isoform_11256	[P]GO:0048511//rhythmic process;GO:0051240//positive regulation of multicellular organismal process;GO:0050789//regulation of biological process;GO:2000241//regulation of reproductive process;GO:0051252//regulation of RNA metabolic process;GO:0050793//regulation of developmental process;GO:2000026//regulation of multicellular organismal development;GO:0009637//response to blue light;GO:0007623//c…	[P]response to stimulus;biological regulation;rhythmic process;	biological_process
isoform_112576
isoform_11260
isoform_112608
isoform_112735	[C]GO:0044424//intracellular part;GO:0043226//organelle;GO:0044464//cell part;GO:0031967//organelle envelope;GO:0005623//cell;GO:0043229//intracellular organelle;GO:0005743//mitochondrial inner membrane;GO:0044446//intracellular organelle part;GO:0005622//intracellular;GO:0005740//mitochondrial envelope;GO:0044444//cytoplasmic part;GO:0044425//membrane part;GO:0044422//organelle part;GO:0005739//…	[C]organelle part;organelle;membrane;cell;membrane part;[F]transporter activity;	cellular_component;molecular_function
isoform_112780
isoform_112872	[P]GO:0009987//cellular process;GO:0006950//response to stress;GO:0043436//oxoacid metabolic process;GO:0009056//catabolic process;GO:0044248//cellular catabolic process;GO:0044282//small molecule catabolic process;GO:0009065//glutamine family amino acid catabolic process;GO:0097164//ammonium ion metabolic process;GO:0006807//nitrogen compound metabolic process;GO:1901605//alpha-amino acid metabo…	[P]metabolic process;response to stimulus;cellular process;[F]catalytic activity;	biological_process;molecular_function
isoform_244080	[P]GO:0010033//response to organic substance;GO:0009987//cellular process;GO:0009733//response to auxin;GO:0010556//regulation of macromolecule biosynthetic process;GO:0009734//auxin-activated signaling pathway;GO:0009719//response to endogenous stimulus;GO:0010468//regulation of gene expression;GO:0070887//cellular response to chemical stimulus;GO:0031326//regulation of cellular biosynthetic pro…	[C]cell;organelle;[P]signaling;biological regulation;cellular process;response to stimulus;[F]binding;	biological_process;molecular_function;cellular_component
isoform_112964
isoform_112996
isoform_113018
isoform_113044	[C]GO:0043226//organelle;GO:0044424//intracellular part;GO:0005634//nucleus;GO:0043227//membrane-bounded organelle;GO:0043229//intracellular organelle;GO:0044464//cell part;GO:0043231//intracellular membrane-bounded organelle;GO:0005622//intracellular;GO:0005623//cell;[F]GO:1901363//heterocyclic compound binding;GO:0043565//sequence-specific DNA binding;GO:0003700//DNA-binding transcription facto…	[C]cell;organelle;[F]binding;transcription regulator activity;	cellular_component;molecular_function
isoform_11305
isoform_113060
isoform_113112
isoform_11325	[C]GO:0016021//integral component of membrane;GO:0044425//membrane part;GO:0031224//intrinsic component of membrane;GO:0016020//membrane;[F]GO:0005524//ATP binding;GO:0017076//purine nucleotide binding;GO:0030554//adenyl nucleotide binding;GO:0032553//ribonucleotide binding;GO:0036094//small molecule binding;GO:1901363//heterocyclic compound binding;GO:1901265//nucleoside phosphate binding;GO:001…	[C]membrane;membrane part;[F]catalytic activity;binding;	cellular_component;molecular_function
isoform_113259	[P]GO:0005975//carbohydrate metabolic process;GO:0044238//primary metabolic process;GO:0008152//metabolic process;GO:0071704//organic substance metabolic process;[F]GO:0003824//catalytic activity;GO:0004565//beta-galactosidase activity;GO:0016787//hydrolase activity;GO:0015925//galactosidase activity;GO:0004553//hydrolase activity, hydrolyzing O-glycosyl compounds;GO:0016798//hydrolase activity, …	[P]metabolic process;[F]catalytic activity;	molecular_function;biological_process
isoform_113294	[C]GO:0005740//mitochondrial envelope;GO:0031224//intrinsic component of membrane;GO:0031090//organelle membrane;GO:0005622//intracellular;GO:0044429//mitochondrial part;GO:0043227//membrane-bounded organelle;GO:0016021//integral component of membrane;GO:0043226//organelle;GO:0043229//intracellular organelle;GO:0005623//cell;GO:0031975//envelope;GO:0044446//intracellular organelle part;GO:0044444…	[C]membrane part;cell;organelle;membrane;organelle part;[F]transporter activity;	cellular_component;molecular_function
isoform_139475	[F]GO:0043169//cation binding;GO:0005488//binding;GO:0043167//ion binding;GO:0046872//metal ion binding;	[F]binding;	molecular_function
isoform_113313	[P]GO:0016999//antibiotic metabolic process;GO:0009060//aerobic respiration;GO:0006101//citrate metabolic process;GO:0055114//oxidation-reduction process;GO:0006091//generation of precursor metabolites and energy;GO:0043436//oxoacid metabolic process;GO:0071704//organic substance metabolic process;GO:0006102//isocitrate metabolic process;GO:0045333//cellular respiration;GO:0006082//organic acid m…	[P]metabolic process;cellular process;[F]catalytic activity;binding;	molecular_function;biological_process
isoform_11335	[F]GO:0004722//protein serine/threonine phosphatase activity;GO:0043169//cation binding;GO:0005488//binding;GO:0043167//ion binding;GO:0003824//catalytic activity;GO:0042578//phosphoric ester hydrolase activity;GO:0140096//catalytic activity, acting on a protein;GO:0004721//phosphoprotein phosphatase activity;GO:0046872//metal ion binding;GO:0016791//phosphatase activity;GO:0016787//hydrolase act…	[F]catalytic activity;binding;	molecular_function
isoform_113370	[P]GO:0048544//recognition of pollen;GO:0009856//pollination;GO:0022414//reproductive process;GO:0000003//reproduction;GO:0007154//cell communication;GO:0044706//multi-multicellular organism process;GO:0051704//multi-organism process;GO:0009987//cellular process;GO:0008037//cell recognition;GO:0032501//multicellular organismal process;GO:0009875//pollen-pistil interaction;[C]GO:0031224//intrinsic…	[C]membrane part;membrane;[P]multicellular organismal process;multi-organism process;reproductive process;cellular process;reproduction;[F]binding;catalytic activity;	cellular_component;biological_process;molecular_function
isoform_113393	[P]GO:0032502//developmental process;GO:0051603//proteolysis involved in cellular protein catabolic process;GO:0042335//cuticle development;GO:0009414//response to water deprivation;GO:0009628//response to abiotic stimulus;GO:0009653//anatomical structure morphogenesis;GO:0007275//multicellular organism development;GO:0009415//response to water;GO:0019538//protein metabolic process;GO:0031146//SC…	[C]organelle;protein-containing complex;cell;[P]multicellular organismal process;developmental process;cellular process;response to stimulus;biological regulation;localization;metabolic process;	biological_process;cellular_component
isoform_113465
isoform_113467	[P]GO:0043603//cellular amide metabolic process;GO:0009987//cellular process;GO:0051273//beta-glucan metabolic process;GO:0071704//organic substance metabolic process;GO:0044267//cellular protein metabolic process;GO:0044260//cellular macromolecule metabolic process;GO:0006518//peptide metabolic process;GO:0009056//catabolic process;GO:0009059//macromolecule biosynthetic process;GO:0008610//lipid…	[C]cell;extracellular region;organelle;membrane part;membrane;protein-containing complex;[P]cellular process;metabolic process;[F]structural molecule activity;catalytic activity;binding;	molecular_function;biological_process;cellular_component
isoform_113518	[F]GO:0005488//binding;GO:0046983//protein dimerization activity;GO:0005515//protein binding;	[F]binding;	molecular_function
isoform_113553	[F]GO:0005488//binding;GO:0005515//protein binding;GO:0046983//protein dimerization activity;	[F]binding;	molecular_function
isoform_113593	[F]GO:0097159//organic cyclic compound binding;GO:0043167//ion binding;GO:0003676//nucleic acid binding;GO:1901363//heterocyclic compound binding;GO:0003723//RNA binding;GO:0046872//metal ion binding;GO:0005488//binding;GO:0043169//cation binding;	[F]binding;	molecular_function
isoform_113668	[F]GO:0005488//binding;GO:0046872//metal ion binding;GO:0043167//ion binding;GO:0016740//transferase activity;GO:0032559//adenyl ribonucleotide binding;GO:0005509//calcium ion binding;GO:1901265//nucleoside phosphate binding;GO:0005524//ATP binding;GO:0043169//cation binding;GO:0008144//drug binding;GO:0030554//adenyl nucleotide binding;GO:0140096//catalytic activity, acting on a protein;GO:00973…	[F]catalytic activity;binding;	molecular_function
isoform_11368	[P]GO:0019219//regulation of nucleobase-containing compound metabolic process;GO:0080090//regulation of primary metabolic process;GO:0050794//regulation of cellular process;GO:0019222//regulation of metabolic process;GO:1903506//regulation of nucleic acid-templated transcription;GO:0009889//regulation of biosynthetic process;GO:0050789//regulation of biological process;GO:0010468//regulation of g…	[P]biological regulation;[F]binding;	molecular_function;biological_process
isoform_113706	[C]GO:0016020//membrane;GO:0044425//membrane part;GO:0016021//integral component of membrane;GO:0031224//intrinsic component of membrane;	[C]membrane part;membrane;	cellular_component
isoform_11372	[P]GO:0050794//regulation of cellular process;GO:0019222//regulation of metabolic process;GO:0006355//regulation of transcription, DNA-templated;GO:0080090//regulation of primary metabolic process;GO:1903506//regulation of nucleic acid-templated transcription;GO:0009889//regulation of biosynthetic process;GO:0051252//regulation of RNA metabolic process;GO:0010468//regulation of gene expression;GO…	[C]cell;membrane;membrane part;organelle;[P]biological regulation;[F]binding;	cellular_component;biological_process;molecular_function
isoform_11373	[P]GO:0000375//RNA splicing, via transesterification reactions;GO:0006397//mRNA processing;GO:0090304//nucleic acid metabolic process;GO:0006139//nucleobase-containing compound metabolic process;GO:0034641//cellular nitrogen compound metabolic process;GO:0000377//RNA splicing, via transesterification reactions with bulged adenosine as nucleophile;GO:0008152//metabolic process;GO:0043170//macromol…	[C]organelle;protein-containing complex;cell;organelle part;[P]metabolic process;cellular process;	cellular_component;biological_process
isoform_113790	[C]GO:0044444//cytoplasmic part;GO:0005622//intracellular;GO:0005854//nascent polypeptide-associated complex;GO:0005737//cytoplasm;GO:0005623//cell;GO:0044464//cell part;GO:0032991//protein-containing complex;GO:0044424//intracellular part;	[C]protein-containing complex;cell;	cellular_component
isoform_113840	[C]GO:0016020//membrane;	[C]membrane;	cellular_component
isoform_11390	[P]GO:0065003//protein-containing complex assembly;GO:0048268//clathrin coat assembly;GO:0016043//cellular component organization;GO:0009987//cellular process;GO:0043933//protein-containing complex subunit organization;GO:0034622//cellular protein-containing complex assembly;GO:0044085//cellular component biogenesis;GO:0022607//cellular component assembly;GO:0071840//cellular component organizati…	[C]cell;organelle;[P]cellular process;cellular component organization or biogenesis;[F]catalytic activity;binding;	cellular_component;molecular_function;biological_process
isoform_113912	[F]GO:0003824//catalytic activity;GO:0016740//transferase activity;	[F]catalytic activity;	molecular_function
isoform_113962	[C]GO:0031224//intrinsic component of membrane;GO:0016021//integral component of membrane;GO:0016020//membrane;GO:0044425//membrane part;	[C]membrane part;membrane;	cellular_component
isoform_11398	[P]GO:0009987//cellular process;GO:0006529//asparagine biosynthetic process;GO:0009064//glutamine family amino acid metabolic process;GO:0006082//organic acid metabolic process;GO:0016053//organic acid biosynthetic process;GO:0046394//carboxylic acid biosynthetic process;GO:1901607//alpha-amino acid biosynthetic process;GO:0009058//biosynthetic process;GO:0006541//glutamine metabolic process;GO:0…	[P]cellular process;metabolic process;[F]catalytic activity;binding;	molecular_function;biological_process
isoform_114032	[F]GO:0004553//hydrolase activity, hydrolyzing O-glycosyl compounds;GO:0004560//alpha-L-fucosidase activity;GO:0003824//catalytic activity;GO:0016787//hydrolase activity;GO:0016798//hydrolase activity, acting on glycosyl bonds;GO:0015928//fucosidase activity;	[F]catalytic activity;	molecular_function
isoform_114058	[P]GO:0008152//metabolic process;GO:0055114//oxidation-reduction process;[F]GO:0043169//cation binding;GO:0003824//catalytic activity;GO:0046872//metal ion binding;GO:0046914//transition metal ion binding;GO:0016491//oxidoreductase activity;GO:0043167//ion binding;GO:0005488//binding;GO:0008270//zinc ion binding;	[P]metabolic process;[F]catalytic activity;binding;	biological_process;molecular_function
isoform_114108	[F]GO:0003723//RNA binding;GO:0097159//organic cyclic compound binding;GO:1901363//heterocyclic compound binding;GO:0005488//binding;GO:0003676//nucleic acid binding;	[F]binding;	molecular_function
isoform_114124
isoform_114218	[P]GO:0048268//clathrin coat assembly;GO:0016043//cellular component organization;GO:0043933//protein-containing complex subunit organization;GO:0022607//cellular component assembly;GO:0034622//cellular protein-containing complex assembly;GO:0065003//protein-containing complex assembly;GO:0071840//cellular component organization or biogenesis;GO:0009987//cellular process;GO:0044085//cellular comp…	[C]cell;organelle;[P]cellular process;cellular component organization or biogenesis;[F]catalytic activity;binding;	cellular_component;molecular_function;biological_process
isoform_114238	[P]GO:1905421//regulation of plant organ morphogenesis;GO:0009987//cellular process;GO:0009668//plastid membrane organization;GO:0050793//regulation of developmental process;GO:0016043//cellular component organization;GO:0022603//regulation of anatomical structure morphogenesis;GO:1901371//regulation of leaf morphogenesis;GO:0050789//regulation of biological process;GO:0065007//biological regulat…	[C]organelle part;cell;organelle;[P]cellular component organization or biogenesis;biological regulation;cellular process;	biological_process;cellular_component
isoform_11425	[C]GO:0044424//intracellular part;GO:0044435//plastid part;GO:0044422//organelle part;GO:0009941//chloroplast envelope;GO:0044444//cytoplasmic part;GO:0044464//cell part;GO:0016021//integral component of membrane;GO:0043229//intracellular organelle;GO:0005737//cytoplasm;GO:0031969//chloroplast membrane;GO:0009507//chloroplast;GO:0005623//cell;GO:0031975//envelope;GO:0031224//intrinsic component o…	[C]organelle part;cell;organelle;membrane;membrane part;[F]binding;transporter activity;	molecular_function;cellular_component
isoform_114328	[P]GO:0044238//primary metabolic process;GO:0071704//organic substance metabolic process;GO:0008152//metabolic process;GO:0005975//carbohydrate metabolic process;[C]GO:0016020//membrane;GO:0031224//intrinsic component of membrane;GO:0044425//membrane part;GO:0016021//integral component of membrane;[F]GO:0003824//catalytic activity;GO:0004553//hydrolase activity, hydrolyzing O-glycosyl compounds;G…	[C]membrane;membrane part;[P]metabolic process;[F]catalytic activity;	cellular_component;biological_process;molecular_function
isoform_114348	[F]GO:0003824//catalytic activity;GO:0016491//oxidoreductase activity;	[F]catalytic activity;	molecular_function
isoform_114352	[P]GO:1901564//organonitrogen compound metabolic process;GO:0006518//peptide metabolic process;GO:0043170//macromolecule metabolic process;GO:0006807//nitrogen compound metabolic process;GO:1901576//organic substance biosynthetic process;GO:0044249//cellular biosynthetic process;GO:0043604//amide biosynthetic process;GO:0044237//cellular metabolic process;GO:0009987//cellular process;GO:0019538//…	[C]protein-containing complex;organelle;cell;[P]metabolic process;cellular process;[F]binding;structural molecule activity;	cellular_component;molecular_function;biological_process
isoform_114405	[F]GO:0016740//transferase activity;GO:0005524//ATP binding;GO:0043167//ion binding;GO:0097367//carbohydrate derivative binding;GO:0005488//binding;GO:0016301//kinase activity;GO:0016773//phosphotransferase activity, alcohol group as acceptor;GO:0036094//small molecule binding;GO:0004672//protein kinase activity;GO:0035639//purine ribonucleoside triphosphate binding;GO:0140096//catalytic activity…	[F]binding;catalytic activity;	molecular_function
isoform_200212
isoform_114485	[P]GO:0051085//chaperone cofactor-dependent protein refolding;GO:0009266//response to temperature stimulus;GO:0051716//cellular response to stimulus;GO:0033554//cellular response to stress;GO:0009408//response to heat;GO:0006458//'de novo' protein folding;GO:0042026//protein refolding;GO:0035967//cellular response to topologically incorrect protein;GO:0050896//response to stimulus;GO:0034605//cel…	[C]cell;[P]cellular process;response to stimulus;[F]catalytic activity;binding;	biological_process;cellular_component;molecular_function
isoform_11453	[P]GO:0006810//transport;GO:0006817//phosphate ion transport;GO:0006820//anion transport;GO:0015698//inorganic anion transport;GO:0006811//ion transport;GO:0051234//establishment of localization;GO:0051179//localization;[C]GO:0031224//intrinsic component of membrane;GO:0016021//integral component of membrane;GO:0044425//membrane part;GO:0016020//membrane;[F]GO:0015291//secondary active transmembr…	[C]membrane;membrane part;[P]localization;[F]transporter activity;	cellular_component;biological_process;molecular_function
isoform_114589	[P]GO:0006527//arginine catabolic process;GO:0009056//catabolic process;GO:0006520//cellular amino acid metabolic process;GO:0046395//carboxylic acid catabolic process;GO:0044281//small molecule metabolic process;GO:0009308//amine metabolic process;GO:1901605//alpha-amino acid metabolic process;GO:1901564//organonitrogen compound metabolic process;GO:0006082//organic acid metabolic process;GO:000…	[P]cellular process;metabolic process;[F]catalytic activity;	biological_process;molecular_function
isoform_114619	[P]GO:0051234//establishment of localization;GO:0015833//peptide transport;GO:0071702//organic substance transport;GO:0033036//macromolecule localization;GO:0071705//nitrogen compound transport;GO:0008104//protein localization;GO:0051179//localization;GO:0042886//amide transport;GO:0015031//protein transport;GO:0045184//establishment of protein localization;GO:0006810//transport;[C]GO:0031969//ch…	[C]organelle;organelle part;membrane part;membrane;cell;[P]localization;	cellular_component;biological_process
isoform_114651	[C]GO:0016021//integral component of membrane;GO:0016020//membrane;GO:0044425//membrane part;GO:0031224//intrinsic component of membrane;	[C]membrane part;membrane;	cellular_component
isoform_114667	[C]GO:0044424//intracellular part;GO:0005623//cell;GO:0005854//nascent polypeptide-associated complex;GO:0044464//cell part;GO:0005622//intracellular;GO:0005737//cytoplasm;GO:0044444//cytoplasmic part;GO:0032991//protein-containing complex;	[C]protein-containing complex;cell;	cellular_component
isoform_114683	[F]GO:0003700//DNA-binding transcription factor activity;GO:0140110//transcription regulator activity;	[F]transcription regulator activity;	molecular_function
isoform_114725	[C]GO:0016020//membrane;GO:0031224//intrinsic component of membrane;GO:0016021//integral component of membrane;GO:0044425//membrane part;	[C]membrane;membrane part;	cellular_component
isoform_114738
isoform_114757	[C]GO:0016020//membrane;GO:0031224//intrinsic component of membrane;GO:0044425//membrane part;GO:0016021//integral component of membrane;	[C]membrane;membrane part;	cellular_component
isoform_114759	[P]GO:1901576//organic substance biosynthetic process;GO:0009058//biosynthetic process;GO:0071704//organic substance metabolic process;GO:0044283//small molecule biosynthetic process;GO:0009987//cellular process;GO:0032787//monocarboxylic acid metabolic process;GO:0019752//carboxylic acid metabolic process;GO:0016053//organic acid biosynthetic process;GO:0006629//lipid metabolic process;GO:007233…	[P]cellular process;metabolic process;[F]binding;catalytic activity;	biological_process;molecular_function
isoform_114768	[P]GO:0035670//plant-type ovary development;GO:0048731//system development;GO:0090567//reproductive shoot system development;GO:0048827//phyllome development;GO:0099402//plant organ development;GO:0048467//gynoecium development;GO:0048481//plant ovule development;GO:0000003//reproduction;GO:0009415//response to water;GO:0001101//response to acid chemical;GO:0032502//developmental process;GO:19017…	[C]membrane part;cell junction;cell;symplast;organelle;membrane;[P]reproductive process;developmental process;reproduction;multicellular organismal process;response to stimulus;[F]transporter activity;	molecular_function;biological_process;cellular_component
isoform_114772
isoform_114875	[C]GO:0044464//cell part;GO:0005622//intracellular;GO:0043227//membrane-bounded organelle;GO:0043229//intracellular organelle;GO:0005634//nucleus;GO:0043231//intracellular membrane-bounded organelle;GO:0005623//cell;GO:0043226//organelle;GO:0044424//intracellular part;[F]GO:0003677//DNA binding;GO:0003676//nucleic acid binding;GO:0140110//transcription regulator activity;GO:0005488//binding;GO:00…	[C]organelle;cell;[F]transcription regulator activity;binding;	molecular_function;cellular_component
isoform_114885	[C]GO:0044425//membrane part;GO:0016021//integral component of membrane;GO:0016020//membrane;GO:0031224//intrinsic component of membrane;	[C]membrane part;membrane;	cellular_component
isoform_114944
isoform_114988	[P]GO:0071704//organic substance metabolic process;GO:0010467//gene expression;GO:0006139//nucleobase-containing compound metabolic process;GO:0090304//nucleic acid metabolic process;GO:0032774//RNA biosynthetic process;GO:0044260//cellular macromolecule metabolic process;GO:1901360//organic cyclic compound metabolic process;GO:0008152//metabolic process;GO:0006351//transcription, DNA-templated;G…	[C]organelle part;protein-containing complex;organelle;membrane-enclosed lumen;cell;[P]metabolic process;cellular process;[F]catalytic activity;binding;	molecular_function;cellular_component;biological_process
isoform_115133
isoform_11514	[C]GO:0044425//membrane part;GO:0016021//integral component of membrane;GO:0031224//intrinsic component of membrane;GO:0016020//membrane;[F]GO:0016773//phosphotransferase activity, alcohol group as acceptor;GO:0097367//carbohydrate derivative binding;GO:0000166//nucleotide binding;GO:0032553//ribonucleotide binding;GO:0140096//catalytic activity, acting on a protein;GO:0032559//adenyl ribonucleot…	[C]membrane;membrane part;[F]catalytic activity;binding;	cellular_component;molecular_function
isoform_11532	[F]GO:0043169//cation binding;GO:0005488//binding;GO:0016874//ligase activity;GO:0003824//catalytic activity;GO:0043167//ion binding;GO:0046872//metal ion binding;	[F]catalytic activity;binding;	molecular_function
isoform_115323	[P]GO:0044238//primary metabolic process;GO:0008152//metabolic process;GO:0005975//carbohydrate metabolic process;GO:0071704//organic substance metabolic process;[F]GO:0030246//carbohydrate binding;GO:0016798//hydrolase activity, acting on glycosyl bonds;GO:0004553//hydrolase activity, hydrolyzing O-glycosyl compounds;GO:0016787//hydrolase activity;GO:0015925//galactosidase activity;GO:0005488//b…	[P]metabolic process;[F]binding;catalytic activity;	molecular_function;biological_process
isoform_115331	[F]GO:1901363//heterocyclic compound binding;GO:0097159//organic cyclic compound binding;GO:0005488//binding;GO:0003676//nucleic acid binding;	[F]binding;	molecular_function
isoform_115466
isoform_11549	[F]GO:0003824//catalytic activity;GO:0016772//transferase activity, transferring phosphorus-containing groups;GO:0016301//kinase activity;GO:0016740//transferase activity;	[F]catalytic activity;	molecular_function
isoform_115765	[F]GO:0043169//cation binding;GO:0043167//ion binding;GO:0046872//metal ion binding;GO:0005488//binding;GO:0016491//oxidoreductase activity;GO:0003824//catalytic activity;	[F]binding;catalytic activity;	molecular_function
isoform_11580	[F]GO:0035639//purine ribonucleoside triphosphate binding;GO:0000166//nucleotide binding;GO:0032553//ribonucleotide binding;GO:0043167//ion binding;GO:0005488//binding;GO:1901363//heterocyclic compound binding;GO:0005524//ATP binding;GO:0097159//organic cyclic compound binding;GO:1901265//nucleoside phosphate binding;GO:0036094//small molecule binding;GO:0017076//purine nucleotide binding;GO:0097…	[F]binding;	molecular_function
isoform_11581	[C]GO:0016021//integral component of membrane;GO:0044425//membrane part;GO:0031224//intrinsic component of membrane;GO:0016020//membrane;	[C]membrane part;membrane;	cellular_component
isoform_115826	[F]GO:0032555//purine ribonucleotide binding;GO:0097367//carbohydrate derivative binding;GO:0030554//adenyl nucleotide binding;GO:0032559//adenyl ribonucleotide binding;GO:0003824//catalytic activity;GO:0035639//purine ribonucleoside triphosphate binding;GO:0016772//transferase activity, transferring phosphorus-containing groups;GO:1901363//heterocyclic compound binding;GO:0004672//protein kinase…	[F]catalytic activity;binding;	molecular_function
isoform_115848	[P]GO:0009987//cellular process;GO:0006457//protein folding;[F]GO:0003824//catalytic activity;GO:0003755//peptidyl-prolyl cis-trans isomerase activity;GO:0140096//catalytic activity, acting on a protein;GO:0016859//cis-trans isomerase activity;GO:0016853//isomerase activity;	[P]cellular process;[F]catalytic activity;	molecular_function;biological_process
isoform_11592
isoform_115927	[P]GO:0019219//regulation of nucleobase-containing compound metabolic process;GO:0018130//heterocycle biosynthetic process;GO:0060255//regulation of macromolecule metabolic process;GO:0034654//nucleobase-containing compound biosynthetic process;GO:0042592//homeostatic process;GO:0031323//regulation of cellular metabolic process;GO:0071704//organic substance metabolic process;GO:0000723//telomere …	[C]cell;organelle part;organelle;protein-containing complex;[P]cellular component organization or biogenesis;metabolic process;biological regulation;cellular process;[F]binding;	biological_process;cellular_component;molecular_function
isoform_115986
isoform_115999	[F]GO:0097367//carbohydrate derivative binding;GO:0030554//adenyl nucleotide binding;GO:0016773//phosphotransferase activity, alcohol group as acceptor;GO:0008144//drug binding;GO:0000166//nucleotide binding;GO:0016772//transferase activity, transferring phosphorus-containing groups;GO:0005488//binding;GO:0016740//transferase activity;GO:0032559//adenyl ribonucleotide binding;GO:0043167//ion bind…	[F]catalytic activity;binding;	molecular_function
isoform_11600
isoform_116020
isoform_116049	[P]GO:0006807//nitrogen compound metabolic process;GO:0051604//protein maturation;GO:0044238//primary metabolic process;GO:1901564//organonitrogen compound metabolic process;GO:0010467//gene expression;GO:0097428//protein maturation by iron-sulfur cluster transfer;GO:0043170//macromolecule metabolic process;GO:0071704//organic substance metabolic process;GO:0008152//metabolic process;GO:0019538//…	[P]metabolic process;[F]binding;structural molecule activity;	molecular_function;biological_process
isoform_11605	[F]GO:0016740//transferase activity;GO:0080048//GDP-D-glucose phosphorylase activity;GO:0004645//phosphorylase activity;GO:0003824//catalytic activity;GO:0016758//transferase activity, transferring hexosyl groups;GO:0016757//transferase activity, transferring glycosyl groups;	[F]catalytic activity;	molecular_function
isoform_116079	[C]GO:0016020//membrane;GO:0044425//membrane part;GO:0044459//plasma membrane part;GO:0071944//cell periphery;GO:0005623//cell;GO:0031226//intrinsic component of plasma membrane;GO:0046658//anchored component of plasma membrane;GO:0031224//intrinsic component of membrane;GO:0031225//anchored component of membrane;GO:0044464//cell part;GO:0005886//plasma membrane;	[C]cell;membrane part;membrane;	cellular_component
isoform_11608
isoform_116098	[P]GO:0006952//defense response;GO:0006950//response to stress;GO:0050896//response to stimulus;GO:0009607//response to biotic stimulus;	[P]response to stimulus;	biological_process
isoform_116113	[F]GO:0046983//protein dimerization activity;GO:0016740//transferase activity;GO:0008171//O-methyltransferase activity;GO:0005515//protein binding;GO:0008168//methyltransferase activity;GO:0003824//catalytic activity;GO:0016741//transferase activity, transferring one-carbon groups;GO:0005488//binding;	[F]catalytic activity;binding;	molecular_function
isoform_116139	[F]GO:0097159//organic cyclic compound binding;GO:0043168//anion binding;GO:0032553//ribonucleotide binding;GO:0008144//drug binding;GO:1901265//nucleoside phosphate binding;GO:0017076//purine nucleotide binding;GO:0097367//carbohydrate derivative binding;GO:0043167//ion binding;GO:1901363//heterocyclic compound binding;GO:0032555//purine ribonucleotide binding;GO:0036094//small molecule binding;…	[F]binding;	molecular_function
isoform_116144	[C]GO:0044425//membrane part;GO:0016021//integral component of membrane;GO:0016020//membrane;GO:0031224//intrinsic component of membrane;[F]GO:1901265//nucleoside phosphate binding;GO:0008144//drug binding;GO:0017076//purine nucleotide binding;GO:0016772//transferase activity, transferring phosphorus-containing groups;GO:0032555//purine ribonucleotide binding;GO:0016740//transferase activity;GO:0…	[C]membrane;membrane part;[F]catalytic activity;binding;	molecular_function;cellular_component
isoform_11620
isoform_11623	[F]GO:0003824//catalytic activity;GO:0003950//NAD+ ADP-ribosyltransferase activity;GO:0016757//transferase activity, transferring glycosyl groups;GO:0016740//transferase activity;GO:0016763//transferase activity, transferring pentosyl groups;	[F]catalytic activity;	molecular_function
isoform_116231	[P]GO:0051273//beta-glucan metabolic process;GO:0044262//cellular carbohydrate metabolic process;GO:0044237//cellular metabolic process;GO:0008152//metabolic process;GO:0006073//cellular glucan metabolic process;GO:0044260//cellular macromolecule metabolic process;GO:0043170//macromolecule metabolic process;GO:0016052//carbohydrate catabolic process;GO:0030243//cellulose metabolic process;GO:0051…	[P]cellular process;metabolic process;[F]catalytic activity;	molecular_function;biological_process
isoform_294705	[C]GO:0005622//intracellular;GO:0005623//cell;GO:0005737//cytoplasm;GO:0044424//intracellular part;GO:0044464//cell part;[F]GO:0097159//organic cyclic compound binding;GO:0008079//translation termination factor activity;GO:1901363//heterocyclic compound binding;GO:0008135//translation factor activity, RNA binding;GO:0003723//RNA binding;GO:0003676//nucleic acid binding;GO:0005488//binding;GO:0003…	[C]cell;[F]binding;	molecular_function;cellular_component
isoform_116414	[P]GO:0016043//cellular component organization;GO:0071554//cell wall organization or biogenesis;GO:0071555//cell wall organization;GO:0071840//cellular component organization or biogenesis;GO:0009664//plant-type cell wall organization;GO:0071669//plant-type cell wall organization or biogenesis;GO:0045229//external encapsulating structure organization;GO:0009987//cellular process;[C]GO:0005618//ce…	[C]extracellular region;membrane;cell;[P]cellular component organization or biogenesis;cellular process;	cellular_component;biological_process
isoform_116417	[P]GO:0023052//signaling;GO:0009987//cellular process;GO:0050794//regulation of cellular process;GO:0050896//response to stimulus;GO:0050789//regulation of biological process;GO:0065007//biological regulation;GO:0007154//cell communication;GO:0051716//cellular response to stimulus;GO:0007165//signal transduction;	[P]response to stimulus;signaling;biological regulation;cellular process;	biological_process
isoform_116433
isoform_1165	[C]GO:0016021//integral component of membrane;GO:0016020//membrane;GO:0031224//intrinsic component of membrane;GO:0044425//membrane part;[F]GO:0003824//catalytic activity;GO:0016174//NAD(P)H oxidase activity;GO:0016491//oxidoreductase activity;GO:0050664//oxidoreductase activity, acting on NAD(P)H, oxygen as acceptor;GO:0016651//oxidoreductase activity, acting on NAD(P)H;	[C]membrane part;membrane;[F]catalytic activity;	molecular_function;cellular_component
isoform_116512	[P]GO:0031323//regulation of cellular metabolic process;GO:0051252//regulation of RNA metabolic process;GO:2000112//regulation of cellular macromolecule biosynthetic process;GO:0065007//biological regulation;GO:0050789//regulation of biological process;GO:0031326//regulation of cellular biosynthetic process;GO:0050794//regulation of cellular process;GO:0051171//regulation of nitrogen compound met…	[P]biological regulation;[F]binding;	molecular_function;biological_process
isoform_116519	[P]GO:0006629//lipid metabolic process;GO:0044238//primary metabolic process;GO:0006720//isoprenoid metabolic process;GO:0044237//cellular metabolic process;GO:0008610//lipid biosynthetic process;GO:0016114//terpenoid biosynthetic process;GO:0009987//cellular process;GO:0044249//cellular biosynthetic process;GO:0008299//isoprenoid biosynthetic process;GO:0071704//organic substance metabolic proce…	[P]cellular process;metabolic process;[F]catalytic activity;	molecular_function;biological_process
isoform_116526	[P]GO:0071705//nitrogen compound transport;GO:0051179//localization;GO:0051169//nuclear transport;GO:0051234//establishment of localization;GO:0051641//cellular localization;GO:0033036//macromolecule localization;GO:0006404//RNA import into nucleus;GO:0061015//snRNA import into nucleus;GO:0071702//organic substance transport;GO:0050658//RNA transport;GO:0051030//snRNA transport;GO:0006810//transp…	[C]organelle;cell;[P]localization;	biological_process;cellular_component
isoform_116529
isoform_11654	[C]GO:0044425//membrane part;GO:0031224//intrinsic component of membrane;GO:0016021//integral component of membrane;GO:0016020//membrane;	[C]membrane part;membrane;	cellular_component
isoform_116560	[F]GO:0016491//oxidoreductase activity;GO:0016620//oxidoreductase activity, acting on the aldehyde or oxo group of donors, NAD or NADP as acceptor;GO:0016903//oxidoreductase activity, acting on the aldehyde or oxo group of donors;GO:0003824//catalytic activity;	[F]catalytic activity;	molecular_function
isoform_116563	[C]GO:0016021//integral component of membrane;GO:0044425//membrane part;GO:0016020//membrane;GO:0031224//intrinsic component of membrane;	[C]membrane part;membrane;	cellular_component
isoform_116613	[P]GO:0006464//cellular protein modification process;GO:0019538//protein metabolic process;GO:0008152//metabolic process;GO:1901564//organonitrogen compound metabolic process;GO:0043170//macromolecule metabolic process;GO:0009987//cellular process;GO:0070647//protein modification by small protein conjugation or removal;GO:0036211//protein modification process;GO:0043412//macromolecule modificatio…	[P]metabolic process;cellular process;	biological_process
isoform_116633
isoform_116664	[P]GO:1901564//organonitrogen compound metabolic process;GO:0006418//tRNA aminoacylation for protein translation;GO:0043043//peptide biosynthetic process;GO:1901566//organonitrogen compound biosynthetic process;GO:0034645//cellular macromolecule biosynthetic process;GO:0008152//metabolic process;GO:0043170//macromolecule metabolic process;GO:0044281//small molecule metabolic process;GO:1901360//o…	[C]cell;[P]cellular process;metabolic process;[F]catalytic activity;binding;	cellular_component;biological_process;molecular_function
isoform_11680	[P]GO:0009987//cellular process;GO:0036211//protein modification process;GO:0043412//macromolecule modification;GO:0043170//macromolecule metabolic process;GO:0019538//protein metabolic process;GO:0044260//cellular macromolecule metabolic process;GO:0071704//organic substance metabolic process;GO:0044238//primary metabolic process;GO:0006464//cellular protein modification process;GO:0006796//phos…	[C]membrane;cell;[P]metabolic process;cellular process;[F]binding;molecular transducer activity;catalytic activity;	molecular_function;cellular_component;biological_process
isoform_11684	[C]GO:0043231//intracellular membrane-bounded organelle;GO:0044435//plastid part;GO:0009536//plastid;GO:0043229//intracellular organelle;GO:0044446//intracellular organelle part;GO:0009579//thylakoid;GO:0009570//chloroplast stroma;GO:0009532//plastid stroma;GO:0044424//intracellular part;GO:0005737//cytoplasm;GO:0005623//cell;GO:0044434//chloroplast part;GO:0044464//cell part;GO:0005622//intracel…	[C]organelle part;organelle;cell;[F]molecular function regulator;binding;	cellular_component;molecular_function
isoform_116901	[F]GO:0046983//protein dimerization activity;GO:0005488//binding;GO:0005515//protein binding;	[F]binding;	molecular_function
isoform_116956	[C]GO:0005623//cell;GO:0043226//organelle;GO:0005622//intracellular;GO:0044464//cell part;GO:0043231//intracellular membrane-bounded organelle;GO:0043229//intracellular organelle;GO:0043227//membrane-bounded organelle;GO:0044424//intracellular part;GO:0005634//nucleus;[F]GO:0005488//binding;GO:0003677//DNA binding;GO:0003700//DNA-binding transcription factor activity;GO:0140110//transcription reg…	[C]organelle;cell;[F]binding;transcription regulator activity;	cellular_component;molecular_function
isoform_116981	[P]GO:0097354//prenylation;GO:0006464//cellular protein modification process;GO:0018344//protein geranylgeranylation;GO:1901564//organonitrogen compound metabolic process;GO:0044260//cellular macromolecule metabolic process;GO:0019538//protein metabolic process;GO:0008152//metabolic process;GO:0044237//cellular metabolic process;GO:0006807//nitrogen compound metabolic process;GO:0043412//macromol…	[P]metabolic process;cellular process;[F]catalytic activity;	molecular_function;biological_process
isoform_11699	[C]GO:0043233//organelle lumen;GO:0044446//intracellular organelle part;GO:0031974//membrane-enclosed lumen;GO:0043231//intracellular membrane-bounded organelle;GO:0005654//nucleoplasm;GO:0005634//nucleus;GO:0044451//nucleoplasm part;GO:0043227//membrane-bounded organelle;GO:0016592//mediator complex;GO:0070013//intracellular organelle lumen;GO:0005623//cell;GO:0044424//intracellular part;GO:0044…	[C]protein-containing complex;organelle part;membrane-enclosed lumen;cell;organelle;	cellular_component
isoform_117138	[P]GO:0034637//cellular carbohydrate biosynthetic process;GO:0044238//primary metabolic process;GO:0044085//cellular component biogenesis;GO:0010413//glucuronoxylan metabolic process;GO:0071554//cell wall organization or biogenesis;GO:0005975//carbohydrate metabolic process;GO:0070589//cellular component macromolecule biosynthetic process;GO:0044264//cellular polysaccharide metabolic process;GO:1…	[C]membrane part;organelle;cell;membrane;organelle part;[P]cellular process;metabolic process;cellular component organization or biogenesis;[F]catalytic activity;	molecular_function;biological_process;cellular_component
isoform_117158	[P]GO:0019752//carboxylic acid metabolic process;GO:0006082//organic acid metabolic process;GO:0045333//cellular respiration;GO:0055114//oxidation-reduction process;GO:0006091//generation of precursor metabolites and energy;GO:0044237//cellular metabolic process;GO:0006101//citrate metabolic process;GO:0044238//primary metabolic process;GO:0008152//metabolic process;GO:0044281//small molecule met…	[P]metabolic process;cellular process;[F]catalytic activity;	molecular_function;biological_process
isoform_117204
isoform_117268
isoform_117296
isoform_117306	[F]GO:0032559//adenyl ribonucleotide binding;GO:1901363//heterocyclic compound binding;GO:0030554//adenyl nucleotide binding;GO:0004674//protein serine/threonine kinase activity;GO:0016740//transferase activity;GO:1901265//nucleoside phosphate binding;GO:0032553//ribonucleotide binding;GO:0017076//purine nucleotide binding;GO:0000166//nucleotide binding;GO:0005524//ATP binding;GO:0003824//catalyt…	[F]catalytic activity;binding;	molecular_function
isoform_117324
isoform_117561	[C]GO:0044424//intracellular part;GO:0043226//organelle;GO:0043227//membrane-bounded organelle;GO:0005622//intracellular;GO:0043231//intracellular membrane-bounded organelle;GO:0005634//nucleus;GO:0043229//intracellular organelle;GO:0044464//cell part;GO:0005623//cell;	[C]organelle;cell;	cellular_component
isoform_11779	[P]GO:1901607//alpha-amino acid biosynthetic process;GO:0009058//biosynthetic process;GO:1901605//alpha-amino acid metabolic process;GO:0009070//serine family amino acid biosynthetic process;GO:0008652//cellular amino acid biosynthetic process;GO:0019752//carboxylic acid metabolic process;GO:0009987//cellular process;GO:0009069//serine family amino acid metabolic process;GO:0006520//cellular amin…	[P]metabolic process;cellular process;[F]catalytic activity;binding;	biological_process;molecular_function
isoform_117806	[P]GO:0051716//cellular response to stimulus;GO:0048580//regulation of post-embryonic development;GO:2000028//regulation of photoperiodism, flowering;GO:2000026//regulation of multicellular organismal development;GO:0048579//negative regulation of long-day photoperiodism, flowering;GO:0048586//regulation of long-day photoperiodism, flowering;GO:0051239//regulation of multicellular organismal proc…	[C]organelle;cell;[P]cellular process;response to stimulus;signaling;biological regulation;	biological_process;cellular_component
isoform_117849
isoform_117885	[P]GO:0009987//cellular process;GO:0006457//protein folding;[C]GO:0016021//integral component of membrane;GO:0016020//membrane;GO:0044425//membrane part;GO:0031224//intrinsic component of membrane;[F]GO:0016853//isomerase activity;GO:0016859//cis-trans isomerase activity;GO:0003755//peptidyl-prolyl cis-trans isomerase activity;GO:0140096//catalytic activity, acting on a protein;GO:0003824//cataly…	[C]membrane part;membrane;[P]cellular process;[F]catalytic activity;	biological_process;cellular_component;molecular_function
isoform_117922	[C]GO:0016020//membrane;GO:0031224//intrinsic component of membrane;GO:0044425//membrane part;GO:0016021//integral component of membrane;[F]GO:0003824//catalytic activity;GO:0043168//anion binding;GO:1901265//nucleoside phosphate binding;GO:0000166//nucleotide binding;GO:0043167//ion binding;GO:0016787//hydrolase activity;GO:0017076//purine nucleotide binding;GO:0097159//organic cyclic compound b…	[C]membrane part;membrane;[F]catalytic activity;binding;	cellular_component;molecular_function
isoform_106120	[P]GO:0008152//metabolic process;GO:0006790//sulfur compound metabolic process;GO:0009987//cellular process;GO:0044237//cellular metabolic process;GO:0000103//sulfate assimilation;[F]GO:0016740//transferase activity;GO:0016779//nucleotidyltransferase activity;GO:0003824//catalytic activity;GO:0016772//transferase activity, transferring phosphorus-containing groups;GO:0070566//adenylyltransferase …	[P]metabolic process;cellular process;[F]catalytic activity;	biological_process;molecular_function
isoform_118088	[F]GO:0048037//cofactor binding;GO:0005488//binding;GO:0050662//coenzyme binding;GO:0003824//catalytic activity;	[F]binding;catalytic activity;	molecular_function
isoform_118094	[P]GO:0009987//cellular process;GO:0044248//cellular catabolic process;GO:0017144//drug metabolic process;GO:0009056//catabolic process;GO:1901575//organic substance catabolic process;GO:0016999//antibiotic metabolic process;GO:0032787//monocarboxylic acid metabolic process;GO:0044282//small molecule catabolic process;GO:0044281//small molecule metabolic process;GO:0006082//organic acid metabolic…	[C]organelle;cell;[P]metabolic process;cellular process;[F]catalytic activity;binding;	biological_process;molecular_function;cellular_component
isoform_11811	[P]GO:0007165//signal transduction;GO:0050789//regulation of biological process;GO:0065007//biological regulation;GO:0051716//cellular response to stimulus;GO:0023052//signaling;GO:0007154//cell communication;GO:0009987//cellular process;GO:0050896//response to stimulus;GO:0050794//regulation of cellular process;[F]GO:0032553//ribonucleotide binding;GO:0032555//purine ribonucleotide binding;GO:00…	[P]biological regulation;signaling;response to stimulus;cellular process;[F]binding;	biological_process;molecular_function
isoform_118116	[F]GO:0050662//coenzyme binding;GO:0005488//binding;GO:0003824//catalytic activity;GO:0048037//cofactor binding;	[F]catalytic activity;binding;	molecular_function
isoform_118174	[P]GO:0006629//lipid metabolic process;GO:0071704//organic substance metabolic process;GO:0044238//primary metabolic process;GO:0008152//metabolic process;[F]GO:0016788//hydrolase activity, acting on ester bonds;GO:0003824//catalytic activity;GO:0016787//hydrolase activity;GO:0042578//phosphoric ester hydrolase activity;GO:0008081//phosphoric diester hydrolase activity;	[P]metabolic process;[F]catalytic activity;	molecular_function;biological_process
isoform_11821	[C]GO:0031975//envelope;GO:0031351//integral component of plastid membrane;GO:0044464//cell part;GO:0042170//plastid membrane;GO:0009941//chloroplast envelope;GO:0043226//organelle;GO:0031355//integral component of plastid outer membrane;GO:0043231//intracellular membrane-bounded organelle;GO:0044446//intracellular organelle part;GO:0005623//cell;GO:0016020//membrane;GO:0044444//cytoplasmic part;…	[C]organelle part;membrane;cell;organelle;membrane part;[F]catalytic activity;	cellular_component;molecular_function
isoform_118217
isoform_118423	[P]GO:0007155//cell adhesion;GO:0022610//biological adhesion;[C]GO:0031224//intrinsic component of membrane;GO:0044425//membrane part;GO:0016020//membrane;GO:0016021//integral component of membrane;[F]GO:0070011//peptidase activity, acting on L-amino acid peptides;GO:0016787//hydrolase activity;GO:0003824//catalytic activity;GO:0004175//endopeptidase activity;GO:0004222//metalloendopeptidase acti…	[C]membrane part;membrane;[P]biological adhesion;[F]catalytic activity;	molecular_function;biological_process;cellular_component
isoform_118558	[F]GO:0003697//single-stranded DNA binding;GO:0003677//DNA binding;GO:0003676//nucleic acid binding;GO:0005488//binding;GO:1901363//heterocyclic compound binding;GO:0097159//organic cyclic compound binding;	[F]binding;	molecular_function
isoform_118600
isoform_118653	[P]GO:0051252//regulation of RNA metabolic process;GO:0031326//regulation of cellular biosynthetic process;GO:2000112//regulation of cellular macromolecule biosynthetic process;GO:0051171//regulation of nitrogen compound metabolic process;GO:0065007//biological regulation;GO:0010556//regulation of macromolecule biosynthetic process;GO:2001141//regulation of RNA biosynthetic process;GO:0080090//re…	[P]biological regulation;[F]binding;	biological_process;molecular_function
isoform_118731
isoform_118956
isoform_11896	[F]GO:0043167//ion binding;GO:0032559//adenyl ribonucleotide binding;GO:0032555//purine ribonucleotide binding;GO:0004672//protein kinase activity;GO:0043168//anion binding;GO:0003824//catalytic activity;GO:0097159//organic cyclic compound binding;GO:0000166//nucleotide binding;GO:0035639//purine ribonucleoside triphosphate binding;GO:1901265//nucleoside phosphate binding;GO:0008144//drug binding…	[F]catalytic activity;binding;	molecular_function
isoform_118974	[C]GO:0044425//membrane part;GO:0016020//membrane;GO:0016021//integral component of membrane;GO:0031224//intrinsic component of membrane;[F]GO:0030554//adenyl nucleotide binding;GO:0140096//catalytic activity, acting on a protein;GO:0005488//binding;GO:0016740//transferase activity;GO:0043167//ion binding;GO:0097367//carbohydrate derivative binding;GO:0035639//purine ribonucleoside triphosphate b…	[C]membrane part;membrane;[F]binding;catalytic activity;	molecular_function;cellular_component
isoform_119030
isoform_119060	[F]GO:0005488//binding;GO:0046872//metal ion binding;GO:0046914//transition metal ion binding;GO:0043167//ion binding;GO:0008270//zinc ion binding;GO:0043169//cation binding;	[F]binding;	molecular_function
isoform_119081	[P]GO:0009987//cellular process;GO:0006457//protein folding;[F]GO:0017076//purine nucleotide binding;GO:0036094//small molecule binding;GO:0097367//carbohydrate derivative binding;GO:0032559//adenyl ribonucleotide binding;GO:0043168//anion binding;GO:1901265//nucleoside phosphate binding;GO:0000166//nucleotide binding;GO:0030554//adenyl nucleotide binding;GO:0008144//drug binding;GO:0051082//unfo…	[P]cellular process;[F]binding;	biological_process;molecular_function
isoform_11917	[C]GO:0044425//membrane part;GO:0005737//cytoplasm;GO:0031984//organelle subcompartment;GO:0044446//intracellular organelle part;GO:0042175//nuclear outer membrane-endoplasmic reticulum membrane network;GO:0005783//endoplasmic reticulum;GO:0005622//intracellular;GO:0031224//intrinsic component of membrane;GO:0044464//cell part;GO:0044424//intracellular part;GO:0005623//cell;GO:0043227//membrane-b…	[C]cell;membrane part;organelle;organelle part;membrane;[F]catalytic activity;binding;	cellular_component;molecular_function
isoform_119200
isoform_119211
isoform_119228	[P]GO:0006629//lipid metabolic process;GO:0071704//organic substance metabolic process;GO:0008152//metabolic process;GO:0044238//primary metabolic process;[C]GO:0016020//membrane;GO:0031224//intrinsic component of membrane;GO:0016021//integral component of membrane;GO:0044425//membrane part;[F]GO:0008081//phosphoric diester hydrolase activity;GO:0003824//catalytic activity;GO:0042578//phosphoric …	[C]membrane part;membrane;[P]metabolic process;[F]catalytic activity;	cellular_component;biological_process;molecular_function
isoform_119235	[P]GO:0006807//nitrogen compound metabolic process;GO:0071704//organic substance metabolic process;GO:0019538//protein metabolic process;GO:0043170//macromolecule metabolic process;GO:1901575//organic substance catabolic process;GO:1901565//organonitrogen compound catabolic process;GO:0009057//macromolecule catabolic process;GO:0008152//metabolic process;GO:0044238//primary metabolic process;GO:1…	[C]cell;protein-containing complex;[P]metabolic process;[F]binding;catalytic activity;	cellular_component;biological_process;molecular_function
isoform_11935	[C]GO:0044425//membrane part;GO:0016021//integral component of membrane;GO:0016020//membrane;GO:0031224//intrinsic component of membrane;[F]GO:0005215//transporter activity;GO:0022857//transmembrane transporter activity;	[C]membrane part;membrane;[F]transporter activity;	molecular_function;cellular_component
isoform_11937	[P]GO:0006457//protein folding;GO:0009987//cellular process;[F]GO:0000166//nucleotide binding;GO:1901363//heterocyclic compound binding;GO:0030554//adenyl nucleotide binding;GO:0097367//carbohydrate derivative binding;GO:0043167//ion binding;GO:0036094//small molecule binding;GO:0043168//anion binding;GO:0008144//drug binding;GO:0017076//purine nucleotide binding;GO:0051082//unfolded protein bind…	[P]cellular process;[F]binding;	biological_process;molecular_function
isoform_119376	[C]GO:0005783//endoplasmic reticulum;GO:0043231//intracellular membrane-bounded organelle;GO:0044444//cytoplasmic part;GO:0044464//cell part;GO:0043227//membrane-bounded organelle;GO:0031224//intrinsic component of membrane;GO:0005623//cell;GO:0043226//organelle;GO:0044425//membrane part;GO:0044432//endoplasmic reticulum part;GO:0005789//endoplasmic reticulum membrane;GO:0042175//nuclear outer me…	[C]membrane part;membrane;organelle;organelle part;cell;[F]binding;catalytic activity;molecular transducer activity;	molecular_function;cellular_component
isoform_119410	[F]GO:0004672//protein kinase activity;GO:0140096//catalytic activity, acting on a protein;GO:1901265//nucleoside phosphate binding;GO:0016772//transferase activity, transferring phosphorus-containing groups;GO:0016773//phosphotransferase activity, alcohol group as acceptor;GO:0008144//drug binding;GO:0035639//purine ribonucleoside triphosphate binding;GO:0017076//purine nucleotide binding;GO:004…	[F]catalytic activity;binding;	molecular_function
isoform_119416	[C]GO:0016021//integral component of membrane;GO:0044425//membrane part;GO:0031224//intrinsic component of membrane;GO:0016020//membrane;	[C]membrane part;membrane;	cellular_component
isoform_119436	[C]GO:0044425//membrane part;GO:0031224//intrinsic component of membrane;GO:0016021//integral component of membrane;GO:0016020//membrane;[F]GO:0022857//transmembrane transporter activity;GO:0005215//transporter activity;	[C]membrane;membrane part;[F]transporter activity;	molecular_function;cellular_component
isoform_119538	[F]GO:0016874//ligase activity;GO:0003824//catalytic activity;	[F]catalytic activity;	molecular_function
isoform_119594	[C]GO:0044425//membrane part;GO:0031224//intrinsic component of membrane;GO:0016020//membrane;GO:0016021//integral component of membrane;	[C]membrane;membrane part;	cellular_component
isoform_119678	[P]GO:0065007//biological regulation;GO:1903506//regulation of nucleic acid-templated transcription;GO:0051252//regulation of RNA metabolic process;GO:0060255//regulation of macromolecule metabolic process;GO:0031323//regulation of cellular metabolic process;GO:0080090//regulation of primary metabolic process;GO:0010468//regulation of gene expression;GO:2001141//regulation of RNA biosynthetic pro…	[P]biological regulation;	biological_process
isoform_119776	[C]GO:0031224//intrinsic component of membrane;GO:0044425//membrane part;GO:0016021//integral component of membrane;GO:0016020//membrane;[F]GO:0016758//transferase activity, transferring hexosyl groups;GO:0016740//transferase activity;GO:0016757//transferase activity, transferring glycosyl groups;GO:0003824//catalytic activity;	[C]membrane;membrane part;[F]catalytic activity;	molecular_function;cellular_component
isoform_119782
isoform_119790	[P]GO:0061919//process utilizing autophagic mechanism;GO:0022607//cellular component assembly;GO:0000045//autophagosome assembly;GO:0044085//cellular component biogenesis;GO:0007005//mitochondrion organization;GO:0016236//macroautophagy;GO:0007033//vacuole organization;GO:0008152//metabolic process;GO:0022411//cellular component disassembly;GO:0016043//cellular component organization;GO:0044248//…	[P]cellular component organization or biogenesis;metabolic process;cellular process;	biological_process
isoform_119797	[C]GO:0031224//intrinsic component of membrane;GO:0044425//membrane part;GO:0016020//membrane;GO:0016021//integral component of membrane;	[C]membrane part;membrane;	cellular_component
isoform_11980	[P]GO:0051234//establishment of localization;GO:0006857//oligopeptide transport;GO:0015833//peptide transport;GO:0042886//amide transport;GO:0006810//transport;GO:0071705//nitrogen compound transport;GO:0051179//localization;GO:0071702//organic substance transport;[C]GO:0016020//membrane;GO:0044425//membrane part;GO:0016021//integral component of membrane;GO:0031224//intrinsic component of membra…	[C]membrane;membrane part;[P]localization;[F]transporter activity;	cellular_component;molecular_function;biological_process
isoform_119857	[P]GO:0005975//carbohydrate metabolic process;GO:0044238//primary metabolic process;GO:0071704//organic substance metabolic process;GO:0008152//metabolic process;[F]GO:0003824//catalytic activity;GO:0016798//hydrolase activity, acting on glycosyl bonds;GO:0004553//hydrolase activity, hydrolyzing O-glycosyl compounds;GO:0016787//hydrolase activity;	[P]metabolic process;[F]catalytic activity;	biological_process;molecular_function
isoform_119931	[F]GO:0005488//binding;GO:0036094//small molecule binding;GO:0032553//ribonucleotide binding;GO:0140096//catalytic activity, acting on a protein;GO:1901265//nucleoside phosphate binding;GO:0000166//nucleotide binding;GO:0005524//ATP binding;GO:0016301//kinase activity;GO:0043168//anion binding;GO:1901363//heterocyclic compound binding;GO:0097367//carbohydrate derivative binding;GO:0017076//purine…	[F]binding;catalytic activity;	molecular_function
isoform_119933	[P]GO:0043562//cellular response to nitrogen levels;GO:0001101//response to acid chemical;GO:0009314//response to radiation;GO:0036211//protein modification process;GO:0044267//cellular protein metabolic process;GO:0017001//antibiotic catabolic process;GO:0050789//regulation of biological process;GO:0006979//response to oxidative stress;GO:0010033//response to organic substance;GO:0019725//cellul…	[C]protein-containing complex;cell;organelle part;organelle;membrane;[P]metabolic process;cellular process;multi-organism process;biological regulation;rhythmic process;response to stimulus;[F]catalytic activity;binding;antioxidant activity;	cellular_component;biological_process;molecular_function
isoform_11994	[P]GO:0005975//carbohydrate metabolic process;GO:0071704//organic substance metabolic process;GO:0044238//primary metabolic process;GO:0008152//metabolic process;[F]GO:0003824//catalytic activity;GO:0016787//hydrolase activity;GO:0016798//hydrolase activity, acting on glycosyl bonds;GO:0004553//hydrolase activity, hydrolyzing O-glycosyl compounds;	[P]metabolic process;[F]catalytic activity;	biological_process;molecular_function
isoform_119951	[F]GO:1901265//nucleoside phosphate binding;GO:0017076//purine nucleotide binding;GO:0003824//catalytic activity;GO:0097367//carbohydrate derivative binding;GO:0097159//organic cyclic compound binding;GO:0016740//transferase activity;GO:0016773//phosphotransferase activity, alcohol group as acceptor;GO:0043167//ion binding;GO:0016772//transferase activity, transferring phosphorus-containing group…	[F]binding;catalytic activity;	molecular_function
isoform_119976
isoform_120020	[C]GO:0071944//cell periphery;GO:0005737//cytoplasm;GO:0005623//cell;GO:0005886//plasma membrane;GO:0005622//intracellular;GO:0016020//membrane;GO:0044424//intracellular part;GO:0044464//cell part;	[C]membrane;cell;	cellular_component
isoform_120030
isoform_120061	[P]GO:0034637//cellular carbohydrate biosynthetic process;GO:0044237//cellular metabolic process;GO:0005991//trehalose metabolic process;GO:0044262//cellular carbohydrate metabolic process;GO:0009311//oligosaccharide metabolic process;GO:0005992//trehalose biosynthetic process;GO:0005975//carbohydrate metabolic process;GO:1901576//organic substance biosynthetic process;GO:0071704//organic substan…	[P]metabolic process;cellular process;[F]catalytic activity;	biological_process;molecular_function
isoform_120090	[F]GO:0046872//metal ion binding;GO:0005488//binding;GO:0043167//ion binding;GO:0043169//cation binding;	[F]binding;	molecular_function
isoform_12011	[C]GO:0005622//intracellular;GO:0005623//cell;GO:0005634//nucleus;GO:0044424//intracellular part;GO:0043231//intracellular membrane-bounded organelle;GO:0043227//membrane-bounded organelle;GO:0043229//intracellular organelle;GO:0043226//organelle;GO:0044464//cell part;[F]GO:0003676//nucleic acid binding;GO:0003677//DNA binding;GO:0005488//binding;GO:1901363//heterocyclic compound binding;GO:00971…	[C]cell;organelle;[F]binding;	cellular_component;molecular_function
isoform_120148	[C]GO:0044425//membrane part;GO:0031224//intrinsic component of membrane;GO:0016021//integral component of membrane;GO:0016020//membrane;[F]GO:0043169//cation binding;GO:0005488//binding;GO:0043167//ion binding;GO:0097159//organic cyclic compound binding;GO:0046906//tetrapyrrole binding;GO:0005506//iron ion binding;GO:0004497//monooxygenase activity;GO:0046914//transition metal ion binding;GO:001…	[C]membrane;membrane part;[F]catalytic activity;binding;	cellular_component;molecular_function
isoform_120149	[P]GO:0009056//catabolic process;GO:1901361//organic cyclic compound catabolic process;GO:0009808//lignin metabolic process;GO:0044237//cellular metabolic process;GO:0046274//lignin catabolic process;GO:0009698//phenylpropanoid metabolic process;GO:0019748//secondary metabolic process;GO:0008152//metabolic process;GO:0019439//aromatic compound catabolic process;GO:1901575//organic substance catab…	[C]extracellular region;[P]cellular process;metabolic process;[F]catalytic activity;binding;	molecular_function;cellular_component;biological_process
isoform_120205	[P]GO:0044262//cellular carbohydrate metabolic process;GO:0034637//cellular carbohydrate biosynthetic process;GO:0009059//macromolecule biosynthetic process;GO:0006073//cellular glucan metabolic process;GO:0005975//carbohydrate metabolic process;GO:0009987//cellular process;GO:0008152//metabolic process;GO:0034645//cellular macromolecule biosynthetic process;GO:0071704//organic substance metaboli…	[C]cell;membrane part;membrane;[P]cellular component organization or biogenesis;cellular process;metabolic process;[F]catalytic activity;binding;	molecular_function;cellular_component;biological_process
isoform_1203	[C]GO:0044425//membrane part;GO:0016020//membrane;GO:0016021//integral component of membrane;GO:0031224//intrinsic component of membrane;[F]GO:0016773//phosphotransferase activity, alcohol group as acceptor;GO:0005524//ATP binding;GO:0016772//transferase activity, transferring phosphorus-containing groups;GO:0003824//catalytic activity;GO:1901363//heterocyclic compound binding;GO:0032555//purine …	[C]membrane part;membrane;[F]binding;catalytic activity;	cellular_component;molecular_function
isoform_120314	[F]GO:1901265//nucleoside phosphate binding;GO:0008144//drug binding;GO:0017076//purine nucleotide binding;GO:0000166//nucleotide binding;GO:0016301//kinase activity;GO:0032553//ribonucleotide binding;GO:0003824//catalytic activity;GO:1901363//heterocyclic compound binding;GO:0097159//organic cyclic compound binding;GO:0016773//phosphotransferase activity, alcohol group as acceptor;GO:0140096//ca…	[F]binding;catalytic activity;	molecular_function
isoform_120317	[C]GO:0044425//membrane part;GO:0031224//intrinsic component of membrane;GO:0016020//membrane;GO:0016021//integral component of membrane;[F]GO:0016491//oxidoreductase activity;GO:0005488//binding;GO:0097159//organic cyclic compound binding;GO:0005506//iron ion binding;GO:0043169//cation binding;GO:0046914//transition metal ion binding;GO:0020037//heme binding;GO:0046906//tetrapyrrole binding;GO:0…	[C]membrane;membrane part;[F]catalytic activity;binding;	molecular_function;cellular_component
isoform_120439	[C]GO:0016020//membrane;GO:0044425//membrane part;GO:0031224//intrinsic component of membrane;GO:0016021//integral component of membrane;[F]GO:0032559//adenyl ribonucleotide binding;GO:0005524//ATP binding;GO:0097367//carbohydrate derivative binding;GO:0035639//purine ribonucleoside triphosphate binding;GO:1901363//heterocyclic compound binding;GO:0043168//anion binding;GO:0004672//protein kinase…	[C]membrane;membrane part;[F]catalytic activity;binding;	cellular_component;molecular_function
isoform_120493	[C]GO:0044424//intracellular part;GO:0043229//intracellular organelle;GO:0005623//cell;GO:0044446//intracellular organelle part;GO:0044430//cytoskeletal part;GO:0016459//myosin complex;GO:0043232//intracellular non-membrane-bounded organelle;GO:0044464//cell part;GO:0015629//actin cytoskeleton;GO:0005856//cytoskeleton;GO:0043226//organelle;GO:0032991//protein-containing complex;GO:0043228//non-me…	[C]cell;protein-containing complex;organelle part;organelle;[F]binding;catalytic activity;	molecular_function;cellular_component
isoform_120506	[P]GO:0031323//regulation of cellular metabolic process;GO:0010556//regulation of macromolecule biosynthetic process;GO:2001141//regulation of RNA biosynthetic process;GO:0050789//regulation of biological process;GO:1903506//regulation of nucleic acid-templated transcription;GO:0065007//biological regulation;GO:0060255//regulation of macromolecule metabolic process;GO:0009889//regulation of biosy…	[C]cell;organelle;[P]biological regulation;[F]binding;	molecular_function;cellular_component;biological_process
isoform_120532	[F]GO:0003824//catalytic activity;GO:0008233//peptidase activity;GO:0070011//peptidase activity, acting on L-amino acid peptides;GO:0016787//hydrolase activity;GO:0140096//catalytic activity, acting on a protein;GO:0008234//cysteine-type peptidase activity;	[F]catalytic activity;	molecular_function
isoform_120593	[F]GO:0046983//protein dimerization activity;GO:0005515//protein binding;GO:0005488//binding;	[F]binding;	molecular_function
isoform_1207	[P]GO:0006793//phosphorus metabolic process;GO:0070940//dephosphorylation of RNA polymerase II C-terminal domain;GO:0006807//nitrogen compound metabolic process;GO:0031323//regulation of cellular metabolic process;GO:2001141//regulation of RNA biosynthetic process;GO:0051252//regulation of RNA metabolic process;GO:1901564//organonitrogen compound metabolic process;GO:0010556//regulation of macrom…	[P]cellular process;biological regulation;metabolic process;[F]binding;catalytic activity;	biological_process;molecular_function
isoform_120732	[C]GO:0016021//integral component of membrane;GO:0044425//membrane part;GO:0031224//intrinsic component of membrane;GO:0016020//membrane;[F]GO:0000155//phosphorelay sensor kinase activity;GO:0003824//catalytic activity;GO:0004673//protein histidine kinase activity;GO:0016772//transferase activity, transferring phosphorus-containing groups;GO:0004672//protein kinase activity;GO:0140096//catalytic …	[C]membrane;membrane part;[F]catalytic activity;	molecular_function;cellular_component
isoform_120794	[P]GO:0008152//metabolic process;GO:0044237//cellular metabolic process;GO:0044238//primary metabolic process;GO:1901564//organonitrogen compound metabolic process;GO:0006520//cellular amino acid metabolic process;GO:0006082//organic acid metabolic process;GO:0006807//nitrogen compound metabolic process;GO:0009987//cellular process;GO:0043436//oxoacid metabolic process;GO:0019752//carboxylic acid…	[P]metabolic process;cellular process;[F]binding;catalytic activity;	biological_process;molecular_function
isoform_120927	[C]GO:0012505//endomembrane system;GO:0016021//integral component of membrane;GO:0031224//intrinsic component of membrane;GO:0043231//intracellular membrane-bounded organelle;GO:0044446//intracellular organelle part;GO:0005622//intracellular;GO:0043227//membrane-bounded organelle;GO:0043226//organelle;GO:0044444//cytoplasmic part;GO:0044425//membrane part;GO:0005789//endoplasmic reticulum membran…	[C]organelle;membrane part;cell;membrane;organelle part;	cellular_component
isoform_120942	[P]GO:0016192//vesicle-mediated transport;GO:0051234//establishment of localization;GO:0050790//regulation of catalytic activity;GO:0051336//regulation of hydrolase activity;GO:0006810//transport;GO:0006888//ER to Golgi vesicle-mediated transport;GO:0065009//regulation of molecular function;GO:0048193//Golgi vesicle transport;GO:0051649//establishment of localization in cell;GO:0043087//regulatio…	[C]organelle part;cell;organelle;[P]biological regulation;localization;	biological_process;cellular_component
isoform_12096	[C]GO:0016021//integral component of membrane;GO:0016020//membrane;GO:0031224//intrinsic component of membrane;GO:0044425//membrane part;	[C]membrane part;membrane;	cellular_component
isoform_120983	[F]GO:1901265//nucleoside phosphate binding;GO:0016740//transferase activity;GO:0016772//transferase activity, transferring phosphorus-containing groups;GO:0008144//drug binding;GO:0030554//adenyl nucleotide binding;GO:0097159//organic cyclic compound binding;GO:1901363//heterocyclic compound binding;GO:0016301//kinase activity;GO:0032553//ribonucleotide binding;GO:0004672//protein kinase activit…	[F]binding;catalytic activity;	molecular_function
isoform_12103	[P]GO:0050896//response to stimulus;GO:0032502//developmental process;GO:0032501//multicellular organismal process;GO:0042446//hormone biosynthetic process;GO:0006260//DNA replication;GO:0016131//brassinosteroid metabolic process;GO:0046483//heterocycle metabolic process;GO:0055114//oxidation-reduction process;GO:1901362//organic cyclic compound biosynthetic process;GO:0055088//lipid homeostasis;…	[C]membrane part;organelle;organelle part;membrane;protein-containing complex;cell;[P]developmental process;cellular process;biological regulation;multicellular organismal process;response to stimulus;metabolic process;[F]catalytic activity;binding;	molecular_function;cellular_component;biological_process
isoform_121113	[P]GO:0009058//biosynthetic process;GO:0008152//metabolic process;[C]GO:0016020//membrane;GO:0016021//integral component of membrane;GO:0044425//membrane part;GO:0031224//intrinsic component of membrane;[F]GO:0048037//cofactor binding;GO:0036094//small molecule binding;GO:0070279//vitamin B6 binding;GO:0005488//binding;GO:0043168//anion binding;GO:0097159//organic cyclic compound binding;GO:00038…	[C]membrane;membrane part;[P]metabolic process;[F]binding;catalytic activity;	cellular_component;biological_process;molecular_function
isoform_12114	[C]GO:0016020//membrane;[F]GO:0016758//transferase activity, transferring hexosyl groups;GO:0008375//acetylglucosaminyltransferase activity;GO:0008194//UDP-glycosyltransferase activity;GO:0016757//transferase activity, transferring glycosyl groups;GO:0016740//transferase activity;GO:0003824//catalytic activity;	[C]membrane;[F]catalytic activity;	cellular_component;molecular_function
isoform_12117
isoform_39102	[F]GO:0003779//actin binding;GO:0005488//binding;GO:0008092//cytoskeletal protein binding;GO:0005515//protein binding;	[F]binding;	molecular_function
isoform_12122
isoform_121346
isoform_12150	[C]GO:0031226//intrinsic component of plasma membrane;GO:0005886//plasma membrane;GO:0005623//cell;GO:0044464//cell part;GO:0071944//cell periphery;GO:0044425//membrane part;GO:0044459//plasma membrane part;GO:0031224//intrinsic component of membrane;GO:0005887//integral component of plasma membrane;GO:0016020//membrane;GO:0016021//integral component of membrane;[F]GO:0015297//antiporter activity…	[C]cell;membrane;membrane part;[F]transporter activity;	cellular_component;molecular_function
isoform_121548	[P]GO:0009987//cellular process;GO:0016310//phosphorylation;GO:0043412//macromolecule modification;GO:0036211//protein modification process;GO:0050789//regulation of biological process;GO:0006807//nitrogen compound metabolic process;GO:0044237//cellular metabolic process;GO:0006464//cellular protein modification process;GO:1901564//organonitrogen compound metabolic process;GO:0019538//protein met…	[C]organelle;cell;[P]metabolic process;biological regulation;signaling;response to stimulus;cellular process;[F]catalytic activity;binding;	biological_process;molecular_function;cellular_component
isoform_77437	[P]GO:0051179//localization;GO:0071705//nitrogen compound transport;GO:0006810//transport;GO:0051234//establishment of localization;[C]GO:0016021//integral component of membrane;GO:0031224//intrinsic component of membrane;GO:0044425//membrane part;GO:0016020//membrane;[F]GO:0005215//transporter activity;GO:0022857//transmembrane transporter activity;	[C]membrane part;membrane;[P]localization;[F]transporter activity;	molecular_function;cellular_component;biological_process
isoform_12157
isoform_121576	[C]GO:0031224//intrinsic component of membrane;GO:0016020//membrane;GO:0044425//membrane part;GO:0016021//integral component of membrane;[F]GO:0140096//catalytic activity, acting on a protein;GO:0036094//small molecule binding;GO:0016740//transferase activity;GO:0000166//nucleotide binding;GO:0016301//kinase activity;GO:0030554//adenyl nucleotide binding;GO:0032559//adenyl ribonucleotide binding;…	[C]membrane part;membrane;[F]catalytic activity;binding;	molecular_function;cellular_component
isoform_121609	[F]GO:0030554//adenyl nucleotide binding;GO:0004672//protein kinase activity;GO:0043168//anion binding;GO:0032553//ribonucleotide binding;GO:1901363//heterocyclic compound binding;GO:0016772//transferase activity, transferring phosphorus-containing groups;GO:0016773//phosphotransferase activity, alcohol group as acceptor;GO:0035639//purine ribonucleoside triphosphate binding;GO:1901265//nucleosid…	[F]catalytic activity;binding;	molecular_function
isoform_121610	[C]GO:0044425//membrane part;GO:0016021//integral component of membrane;GO:0031224//intrinsic component of membrane;GO:0016020//membrane;[F]GO:0035639//purine ribonucleoside triphosphate binding;GO:0016787//hydrolase activity;GO:0016817//hydrolase activity, acting on acid anhydrides;GO:0043167//ion binding;GO:0016818//hydrolase activity, acting on acid anhydrides, in phosphorus-containing anhydri…	[C]membrane;membrane part;[F]transporter activity;binding;catalytic activity;	molecular_function;cellular_component
isoform_121745	[P]GO:0007275//multicellular organism development;GO:0032501//multicellular organismal process;GO:0016192//vesicle-mediated transport;GO:0098657//import into cell;GO:0051179//localization;GO:0032502//developmental process;GO:0048229//gametophyte development;GO:0048856//anatomical structure development;GO:0051234//establishment of localization;GO:0006897//endocytosis;GO:0006810//transport;GO:00095…	[C]cell junction;organelle;symplast;membrane;cell;[P]localization;developmental process;multicellular organismal process;[F]binding;	biological_process;molecular_function;cellular_component
isoform_121799	[C]GO:0031224//intrinsic component of membrane;GO:0016020//membrane;GO:0044425//membrane part;GO:0016021//integral component of membrane;[F]GO:1901363//heterocyclic compound binding;GO:0046906//tetrapyrrole binding;GO:0043167//ion binding;GO:0046872//metal ion binding;GO:0005488//binding;GO:0043169//cation binding;GO:0020037//heme binding;GO:0048037//cofactor binding;GO:0097159//organic cyclic co…	[C]membrane;membrane part;[F]binding;	molecular_function;cellular_component
isoform_121824	[C]GO:0016021//integral component of membrane;GO:0044425//membrane part;GO:0031224//intrinsic component of membrane;GO:0016020//membrane;	[C]membrane part;membrane;	cellular_component
isoform_121883	[P]GO:0019637//organophosphate metabolic process;GO:0006796//phosphate-containing compound metabolic process;GO:0044237//cellular metabolic process;GO:0006002//fructose 6-phosphate metabolic process;GO:0006793//phosphorus metabolic process;GO:0071704//organic substance metabolic process;GO:0008152//metabolic process;GO:0009987//cellular process;GO:1901135//carbohydrate derivative metabolic proces…	[C]cell;[P]cellular process;metabolic process;[F]catalytic activity;binding;	cellular_component;biological_process;molecular_function
isoform_12196	[C]GO:0044423//virion part;GO:0019012//virion;GO:0019028//viral capsid;GO:0019013//viral nucleocapsid;[F]GO:0003723//RNA binding;GO:0003676//nucleic acid binding;GO:0097159//organic cyclic compound binding;GO:0005488//binding;GO:1901363//heterocyclic compound binding;	[C]virion part;virion;[F]binding;	molecular_function;cellular_component
isoform_122106	[P]GO:0006101//citrate metabolic process;GO:0019752//carboxylic acid metabolic process;GO:0008152//metabolic process;GO:0044237//cellular metabolic process;GO:0009987//cellular process;GO:0006091//generation of precursor metabolites and energy;GO:0071704//organic substance metabolic process;GO:0017144//drug metabolic process;GO:0045333//cellular respiration;GO:0044238//primary metabolic process;G…	[C]organelle;cell;[P]cellular process;metabolic process;[F]binding;catalytic activity;	cellular_component;biological_process;molecular_function
isoform_122240	[C]GO:0031224//intrinsic component of membrane;GO:0016021//integral component of membrane;GO:0016020//membrane;GO:0044425//membrane part;[F]GO:0005215//transporter activity;GO:0005319//lipid transporter activity;	[C]membrane part;membrane;[F]transporter activity;	molecular_function;cellular_component
isoform_122262	[F]GO:0005488//binding;GO:0003676//nucleic acid binding;GO:1901363//heterocyclic compound binding;GO:0097159//organic cyclic compound binding;GO:0003723//RNA binding;	[F]binding;	molecular_function
isoform_122271	[F]GO:0032559//adenyl ribonucleotide binding;GO:0030554//adenyl nucleotide binding;GO:0008144//drug binding;GO:0004674//protein serine/threonine kinase activity;GO:1901265//nucleoside phosphate binding;GO:0043168//anion binding;GO:0000166//nucleotide binding;GO:0043167//ion binding;GO:0004672//protein kinase activity;GO:0097159//organic cyclic compound binding;GO:0016301//kinase activity;GO:00356…	[F]catalytic activity;binding;	molecular_function
isoform_122354	[C]GO:0016020//membrane;GO:0044425//membrane part;GO:0031224//intrinsic component of membrane;GO:0016021//integral component of membrane;[F]GO:0140110//transcription regulator activity;GO:0003700//DNA-binding transcription factor activity;	[C]membrane;membrane part;[F]transcription regulator activity;	cellular_component;molecular_function
isoform_122382	[P]GO:0071704//organic substance metabolic process;GO:0044238//primary metabolic process;GO:0008152//metabolic process;GO:0006629//lipid metabolic process;[C]GO:0016020//membrane;GO:0044425//membrane part;GO:0016021//integral component of membrane;GO:0031224//intrinsic component of membrane;[F]GO:0043169//cation binding;GO:0020037//heme binding;GO:0097159//organic cyclic compound binding;GO:00480…	[C]membrane part;membrane;[P]metabolic process;[F]catalytic activity;binding;	biological_process;cellular_component;molecular_function
isoform_122390	[P]GO:0044283//small molecule biosynthetic process;GO:0009073//aromatic amino acid family biosynthetic process;GO:0009072//aromatic amino acid family metabolic process;GO:0046417//chorismate metabolic process;GO:0009058//biosynthetic process;GO:0019438//aromatic compound biosynthetic process;GO:0006725//cellular aromatic compound metabolic process;GO:1901564//organonitrogen compound metabolic pro…	[P]cellular process;metabolic process;[F]catalytic activity;	biological_process;molecular_function
isoform_122476
isoform_122534	[F]GO:0016787//hydrolase activity;GO:0003824//catalytic activity;	[F]catalytic activity;	molecular_function
isoform_122556	[P]GO:0006139//nucleobase-containing compound metabolic process;GO:0009987//cellular process;GO:0009058//biosynthetic process;GO:0044238//primary metabolic process;GO:0044237//cellular metabolic process;GO:1901576//organic substance biosynthetic process;GO:0044260//cellular macromolecule metabolic process;GO:0034641//cellular nitrogen compound metabolic process;GO:0009059//macromolecule biosynthe…	[C]protein-containing complex;organelle;cell;organelle part;[P]cellular process;metabolic process;	cellular_component;biological_process
isoform_122588	[P]GO:0019222//regulation of metabolic process;GO:0032870//cellular response to hormone stimulus;GO:0009733//response to auxin;GO:2000112//regulation of cellular macromolecule biosynthetic process;GO:0009889//regulation of biosynthetic process;GO:0031326//regulation of cellular biosynthetic process;GO:0051252//regulation of RNA metabolic process;GO:0042221//response to chemical;GO:0006355//regula…	[C]organelle;cell;[P]cellular process;response to stimulus;biological regulation;signaling;[F]binding;	cellular_component;molecular_function;biological_process
isoform_12262
isoform_122691	[C]GO:0044424//intracellular part;GO:0005737//cytoplasm;GO:0043227//membrane-bounded organelle;GO:0043231//intracellular membrane-bounded organelle;GO:0044444//cytoplasmic part;GO:0043226//organelle;GO:0005623//cell;GO:0044464//cell part;GO:0043229//intracellular organelle;GO:0005622//intracellular;GO:0009536//plastid;GO:0009507//chloroplast;[F]GO:0003824//catalytic activity;GO:0016787//hydrolase…	[C]organelle;cell;[F]catalytic activity;	molecular_function;cellular_component
isoform_122735
isoform_122743	[P]GO:0015991//ATP hydrolysis coupled proton transport;GO:0051234//establishment of localization;GO:0015672//monovalent inorganic cation transport;GO:0098660//inorganic ion transmembrane transport;GO:0055085//transmembrane transport;GO:0006811//ion transport;GO:0015988//energy coupled proton transmembrane transport, against electrochemical gradient;GO:0099132//ATP hydrolysis coupled cation transm…	[C]membrane part;protein-containing complex;membrane;[P]localization;[F]transporter activity;catalytic activity;	molecular_function;cellular_component;biological_process
isoform_122796	[C]GO:0044425//membrane part;GO:0016020//membrane;GO:0031224//intrinsic component of membrane;GO:0016021//integral component of membrane;[F]GO:0001871//pattern binding;GO:0005488//binding;GO:2001070//starch binding;GO:0030246//carbohydrate binding;GO:0030247//polysaccharide binding;	[C]membrane part;membrane;[F]binding;	molecular_function;cellular_component
isoform_122821	[P]GO:0071704//organic substance metabolic process;GO:0008152//metabolic process;GO:0005975//carbohydrate metabolic process;GO:0044238//primary metabolic process;[F]GO:0102483//scopolin beta-glucosidase activity;GO:0016798//hydrolase activity, acting on glycosyl bonds;GO:0004553//hydrolase activity, hydrolyzing O-glycosyl compounds;GO:0016787//hydrolase activity;GO:0003824//catalytic activity;GO:…	[P]metabolic process;[F]catalytic activity;	molecular_function;biological_process
isoform_12287	[P]GO:0051234//establishment of localization;GO:0051179//localization;GO:0055085//transmembrane transport;GO:0006810//transport;[C]GO:0016020//membrane;GO:0071944//cell periphery;GO:0005623//cell;GO:0005886//plasma membrane;GO:0044425//membrane part;GO:0016021//integral component of membrane;GO:0044464//cell part;GO:0031224//intrinsic component of membrane;[F]GO:0016817//hydrolase activity, actin…	[C]cell;membrane;membrane part;[P]localization;[F]catalytic activity;binding;transporter activity;	cellular_component;molecular_function;biological_process
isoform_122891	[F]GO:0005524//ATP binding;GO:0016772//transferase activity, transferring phosphorus-containing groups;GO:0035639//purine ribonucleoside triphosphate binding;GO:0030554//adenyl nucleotide binding;GO:0004672//protein kinase activity;GO:0004674//protein serine/threonine kinase activity;GO:0140096//catalytic activity, acting on a protein;GO:0016740//transferase activity;GO:0097159//organic cyclic co…	[F]catalytic activity;binding;	molecular_function
isoform_122900	[C]GO:0005622//intracellular;GO:0043227//membrane-bounded organelle;GO:0005623//cell;GO:0043226//organelle;GO:0043231//intracellular membrane-bounded organelle;GO:0005634//nucleus;GO:0044424//intracellular part;GO:0043229//intracellular organelle;GO:0044464//cell part;[F]GO:0140110//transcription regulator activity;GO:0003676//nucleic acid binding;GO:0097159//organic cyclic compound binding;GO:00…	[C]cell;organelle;[F]binding;transcription regulator activity;	cellular_component;molecular_function
isoform_122910	[P]GO:0031323//regulation of cellular metabolic process;GO:0006355//regulation of transcription, DNA-templated;GO:0051252//regulation of RNA metabolic process;GO:0010556//regulation of macromolecule biosynthetic process;GO:2001141//regulation of RNA biosynthetic process;GO:0050794//regulation of cellular process;GO:0019219//regulation of nucleobase-containing compound metabolic process;GO:0050789…	[C]organelle;cell;[P]biological regulation;[F]catalytic activity;binding;	cellular_component;molecular_function;biological_process
isoform_122949	[P]GO:0048589//developmental growth;GO:0060560//developmental growth involved in morphogenesis;GO:0009653//anatomical structure morphogenesis;GO:0009826//unidimensional cell growth;GO:0007017//microtubule-based process;GO:0016049//cell growth;GO:0040007//growth;GO:0032502//developmental process;GO:0009987//cellular process;GO:0009314//response to radiation;GO:0016043//cellular component organizat…	[C]organelle part;supramolecular complex;cell;organelle;[P]developmental process;response to stimulus;cellular process;cellular component organization or biogenesis;growth;[F]structural molecule activity;catalytic activity;binding;	cellular_component;molecular_function;biological_process
isoform_122972	[F]GO:0016787//hydrolase activity;GO:0003824//catalytic activity;	[F]catalytic activity;	molecular_function
isoform_123000	[P]GO:2000112//regulation of cellular macromolecule biosynthetic process;GO:1903506//regulation of nucleic acid-templated transcription;GO:0051252//regulation of RNA metabolic process;GO:2001141//regulation of RNA biosynthetic process;GO:0031323//regulation of cellular metabolic process;GO:0031326//regulation of cellular biosynthetic process;GO:0010468//regulation of gene expression;GO:0010556//r…	[C]cell;organelle;[P]biological regulation;[F]binding;	biological_process;cellular_component;molecular_function
isoform_123007	[C]GO:0016020//membrane;GO:0031224//intrinsic component of membrane;GO:0044425//membrane part;GO:0016021//integral component of membrane;[F]GO:0005509//calcium ion binding;GO:0043169//cation binding;GO:0046872//metal ion binding;GO:0005488//binding;GO:0043167//ion binding;	[C]membrane;membrane part;[F]binding;	cellular_component;molecular_function
isoform_123020	[P]GO:0008152//metabolic process;GO:0071704//organic substance metabolic process;GO:0044238//primary metabolic process;GO:0005975//carbohydrate metabolic process;[F]GO:0003824//catalytic activity;GO:0004553//hydrolase activity, hydrolyzing O-glycosyl compounds;GO:0016798//hydrolase activity, acting on glycosyl bonds;GO:0016787//hydrolase activity;	[P]metabolic process;[F]catalytic activity;	biological_process;molecular_function
isoform_123023	[C]GO:0016021//integral component of membrane;GO:0031224//intrinsic component of membrane;GO:0016020//membrane;GO:0044425//membrane part;[F]GO:0016705//oxidoreductase activity, acting on paired donors, with incorporation or reduction of molecular oxygen;GO:0046872//metal ion binding;GO:1901363//heterocyclic compound binding;GO:0004497//monooxygenase activity;GO:0020037//heme binding;GO:0043167//i…	[C]membrane part;membrane;[F]binding;catalytic activity;	molecular_function;cellular_component
isoform_12303	[P]GO:0016539//intein-mediated protein splicing;GO:0008152//metabolic process;GO:0043170//macromolecule metabolic process;GO:0030908//protein splicing;GO:0051604//protein maturation;GO:0019538//protein metabolic process;GO:0006807//nitrogen compound metabolic process;GO:0044238//primary metabolic process;GO:0010467//gene expression;GO:0016485//protein processing;GO:1901564//organonitrogen compoun…	[C]membrane part;membrane;[P]metabolic process;[F]catalytic activity;	molecular_function;cellular_component;biological_process
isoform_123134	[F]GO:0003824//catalytic activity;GO:0016874//ligase activity;	[F]catalytic activity;	molecular_function
isoform_123272	[C]GO:0044425//membrane part;GO:0016020//membrane;GO:0005623//cell;GO:0044444//cytoplasmic part;GO:0044464//cell part;GO:0044422//organelle part;GO:0005789//endoplasmic reticulum membrane;GO:0005783//endoplasmic reticulum;GO:0031224//intrinsic component of membrane;GO:0098827//endoplasmic reticulum subcompartment;GO:0071944//cell periphery;GO:0044424//intracellular part;GO:0043229//intracellular …	[C]organelle;membrane;membrane part;cell;organelle part;	cellular_component
isoform_123276	[C]GO:0044464//cell part;GO:0005622//intracellular;GO:0005634//nucleus;GO:0043229//intracellular organelle;GO:0044424//intracellular part;GO:0043231//intracellular membrane-bounded organelle;GO:0043227//membrane-bounded organelle;GO:0043226//organelle;GO:0005623//cell;[F]GO:0140110//transcription regulator activity;GO:0003676//nucleic acid binding;GO:1901363//heterocyclic compound binding;GO:0003…	[C]organelle;cell;[F]binding;transcription regulator activity;	molecular_function;cellular_component
isoform_123487	[P]GO:0032940//secretion by cell;GO:0016192//vesicle-mediated transport;GO:0042886//amide transport;GO:0071702//organic substance transport;GO:0046903//secretion;GO:0071705//nitrogen compound transport;GO:0006887//exocytosis;GO:0008104//protein localization;GO:0006810//transport;GO:0015833//peptide transport;GO:0033036//macromolecule localization;GO:0009987//cellular process;GO:0045184//establish…	[C]cell;protein-containing complex;[P]localization;cellular process;	biological_process;cellular_component
isoform_123589	[C]GO:0005623//cell;GO:0098827//endoplasmic reticulum subcompartment;GO:0044425//membrane part;GO:0044444//cytoplasmic part;GO:0044422//organelle part;GO:0044432//endoplasmic reticulum part;GO:0005783//endoplasmic reticulum;GO:0043229//intracellular organelle;GO:0031224//intrinsic component of membrane;GO:0016020//membrane;GO:0005622//intracellular;GO:0043226//organelle;GO:0044464//cell part;GO:0…	[C]organelle part;membrane part;cell;membrane;organelle;[F]binding;catalytic activity;molecular transducer activity;	molecular_function;cellular_component
isoform_123854	[F]GO:0016740//transferase activity;GO:0016772//transferase activity, transferring phosphorus-containing groups;GO:0005488//binding;GO:0008144//drug binding;GO:0017076//purine nucleotide binding;GO:0016773//phosphotransferase activity, alcohol group as acceptor;GO:0043168//anion binding;GO:0004672//protein kinase activity;GO:0140096//catalytic activity, acting on a protein;GO:0003824//catalytic a…	[F]binding;catalytic activity;	molecular_function
isoform_123871	[P]GO:0043603//cellular amide metabolic process;GO:0043170//macromolecule metabolic process;GO:0006518//peptide metabolic process;GO:0009059//macromolecule biosynthetic process;GO:0044249//cellular biosynthetic process;GO:0019538//protein metabolic process;GO:0009987//cellular process;GO:0034645//cellular macromolecule biosynthetic process;GO:0044260//cellular macromolecule metabolic process;GO:0…	[C]protein-containing complex;cell;organelle;[P]metabolic process;cellular process;[F]structural molecule activity;	molecular_function;biological_process;cellular_component
isoform_123893	[P]GO:0050794//regulation of cellular process;GO:0009987//cellular process;GO:0045454//cell redox homeostasis;GO:0050789//regulation of biological process;GO:0042592//homeostatic process;GO:0019725//cellular homeostasis;GO:0065007//biological regulation;GO:0065008//regulation of biological quality;[C]GO:0005623//cell;[F]GO:0003824//catalytic activity;GO:0016491//oxidoreductase activity;GO:0009055…	[C]cell;[P]biological regulation;cellular process;[F]catalytic activity;	molecular_function;cellular_component;biological_process
isoform_123997	[C]GO:0009536//plastid;GO:0044464//cell part;GO:0005737//cytoplasm;GO:0005622//intracellular;GO:0043227//membrane-bounded organelle;GO:0044424//intracellular part;GO:0005623//cell;GO:0043229//intracellular organelle;GO:0043226//organelle;GO:0043231//intracellular membrane-bounded organelle;GO:0044444//cytoplasmic part;GO:0009507//chloroplast;	[C]cell;organelle;	cellular_component
isoform_124045	[C]GO:0044424//intracellular part;GO:0044425//membrane part;GO:0043226//organelle;GO:0043231//intracellular membrane-bounded organelle;GO:0016021//integral component of membrane;GO:0031224//intrinsic component of membrane;GO:0005622//intracellular;GO:0016020//membrane;GO:0005634//nucleus;GO:0005623//cell;GO:0043229//intracellular organelle;GO:0043227//membrane-bounded organelle;GO:0044464//cell p…	[C]organelle;membrane;membrane part;cell;[F]binding;	molecular_function;cellular_component
isoform_12405	[P]GO:0046907//intracellular transport;GO:0006888//ER to Golgi vesicle-mediated transport;GO:0051645//Golgi localization;GO:0051649//establishment of localization in cell;GO:0008104//protein localization;GO:0045184//establishment of protein localization;GO:0071705//nitrogen compound transport;GO:0033036//macromolecule localization;GO:0048193//Golgi vesicle transport;GO:0015833//peptide transport;…	[C]membrane part;organelle part;cell;membrane;organelle;protein-containing complex;[P]localization;	biological_process;cellular_component
isoform_12412	[P]GO:0005976//polysaccharide metabolic process;GO:0051275//beta-glucan catabolic process;GO:0044275//cellular carbohydrate catabolic process;GO:0044042//glucan metabolic process;GO:0016052//carbohydrate catabolic process;GO:0030245//cellulose catabolic process;GO:0044237//cellular metabolic process;GO:0008152//metabolic process;GO:0043170//macromolecule metabolic process;GO:0044248//cellular cat…	[P]metabolic process;cellular process;[F]binding;catalytic activity;	biological_process;molecular_function
isoform_124153	[F]GO:0003824//catalytic activity;	[F]catalytic activity;	molecular_function
isoform_124162	[C]GO:0044425//membrane part;GO:0016020//membrane;GO:0016021//integral component of membrane;GO:0031224//intrinsic component of membrane;[F]GO:0005488//binding;GO:0043169//cation binding;GO:0005509//calcium ion binding;GO:0043167//ion binding;GO:0046872//metal ion binding;	[C]membrane part;membrane;[F]binding;	cellular_component;molecular_function
isoform_124265	[C]GO:0016021//integral component of membrane;GO:0031224//intrinsic component of membrane;GO:0044425//membrane part;GO:0016020//membrane;[F]GO:0016491//oxidoreductase activity;GO:0005506//iron ion binding;GO:0016705//oxidoreductase activity, acting on paired donors, with incorporation or reduction of molecular oxygen;GO:0031418//L-ascorbic acid binding;GO:0005488//binding;GO:0003824//catalytic ac…	[C]membrane;membrane part;[F]binding;catalytic activity;	cellular_component;molecular_function
isoform_124353	[F]GO:0003676//nucleic acid binding;GO:0003723//RNA binding;GO:0097159//organic cyclic compound binding;GO:1901363//heterocyclic compound binding;GO:0005488//binding;	[F]binding;	molecular_function
isoform_124369	[P]GO:0009628//response to abiotic stimulus;GO:1901700//response to oxygen-containing compound;GO:0006950//response to stress;GO:0050896//response to stimulus;GO:0006970//response to osmotic stress;GO:0009415//response to water;GO:0010035//response to inorganic substance;GO:0009414//response to water deprivation;GO:0001101//response to acid chemical;GO:0042221//response to chemical;GO:0009651//re…	[P]response to stimulus;[F]binding;	biological_process;molecular_function
isoform_12438	[F]GO:0008233//peptidase activity;GO:0016740//transferase activity;GO:0003824//catalytic activity;GO:0140096//catalytic activity, acting on a protein;GO:0016787//hydrolase activity;	[F]catalytic activity;	molecular_function
isoform_124388
isoform_12448	[C]GO:0044425//membrane part;GO:0016020//membrane;GO:0016021//integral component of membrane;GO:0031224//intrinsic component of membrane;	[C]membrane part;membrane;	cellular_component
isoform_124574
[truncated: 6,119 more rows]

## Sheet: Supplementary Data S4.
Gene ID	Pathway Name	Level 2	Level 1
isoform_10000
isoform_100005
isoform_100038
[truncated: 6,659 more rows]

## Sheet: Supplementary Data S5.
Pathway ID	Pathway Name	Level 1	Level 2	Term Candidate Gene Num	Total Candidate Gene Num	Term Gene Num	Total Gene Num	Rich Ratio	P value	Q value
[truncated: 130 more rows]

[truncated: 6 more sheets: Supplementary Data S6., Supplementary Data S7., Supplementary Data S8., Supplementary Data S9., Supplementary Data S10., Supplementary Data S11.]
